# Supplementary material for: Robust metal ion-chelated polymer interfacial layer for ultraflexible non-fullerene organic solar cells
Source: Nat Commun. 2020 Sep 9;11:4508. doi: 10.1038/s41467-020-18373-0 (PMC7481191; doi:10.1038/s41467-020-18373-0)
Supplement: Supplementary file 7 — Source Data [file 41467_2020_18373_MOESM7_ESM.zip]

Archive with 39 entries (39 files):
- Source Data/Figure 1c.xlsx
- Source Data/Figure 1d.xlsx
- Source Data/Figure 2b.xlsx
- Source Data/Figure 2c.xlsx
- Source Data/Figure 2d.xlsx
- Source Data/Figure 2e.xlsx
- Source Data/Figure 2f.xlsx
- Source Data/Figure 2g.xlsx
- Source Data/Figure 3c.xlsx
- Source Data/Figure 3d.xlsx
- Source Data/Figure 3e.xlsx
- Source Data/Figure S1.xlsx
- Source Data/Figure S10a.xlsx
- Source Data/Figure S10b.xlsx
- Source Data/Figure S11.xlsx
- Source Data/Figure S12.xlsx
- Source Data/Figure S13.xlsx
- Source Data/Figure S14.xlsx
- Source Data/Figure S15a.xlsx
- Source Data/Figure S16b.xlsx
- Source Data/Figure S18.xlsx
- Source Data/Figure S19a.xlsx
- Source Data/Figure S19b.xlsx
- Source Data/Figure S19c.xlsx
- Source Data/Figure S19d.xlsx
- Source Data/Figure S19e.xlsx
- Source Data/Figure S20.xlsx
- Source Data/Figure S21.xlsx
- Source Data/Figure S2a.xlsx
- Source Data/Figure S2b.xlsx
- Source Data/Figure S3.xlsx
- Source Data/Figure S4a.xlsx
- Source Data/Figure S4b.xlsx
- Source Data/Figure S5a.xlsx
- Source Data/Figure S5b.xlsx
- Source Data/Figure S6.xlsx
- Source Data/Figure S7.xlsx
- Source Data/Figure S9a.xlsx
- Source Data/Figure S9b.xlsx
