# Supplementary material for: Robust metal ion-chelated polymer interfacial layer for ultraflexible non-fullerene organic solar cells
Source: Nat Commun. 2020 Sep 9;11:4508. doi: 10.1038/s41467-020-18373-0 (PMC7481191; doi:10.1038/s41467-020-18373-0)
Supplement: Supplementary file 7 — Source Data [file 41467_2020_18373_MOESM7_ESM.zip › Source Data/Figure 1c.xlsx]

## Sheet: Sheet1
The performance of ultrathin solar cell with PBDBT-2F:IT-4F based on PEDOT:PSS and AgNWs electrodes
PEDOT:PSS/PBDB-T-2F:IT-4F			AgNWs/PBDB-T-2F:IT-4F
Voltage (V)	Current density (mA cm^2)		Voltage (V)	Current density (mA cm^2)
-1	-18.02		-1	-21.58
-0.96	-18		-0.96	-21.55
-0.92	-17.98		-0.92	-21.53
-0.88	-17.95		-0.88	-21.49
-0.84	-17.91		-0.84	-21.47
-0.8	-17.88		-0.8	-21.44
-0.76	-17.89		-0.76	-21.43
-0.72	-17.87		-0.72	-21.41
-0.68	-17.85		-0.68	-21.41
-0.64	-17.83		-0.64	-21.4
-0.6	-17.8		-0.6	-21.38
-0.56	-17.79		-0.56	-21.38
-0.52	-17.76		-0.52	-21.36
-0.48	-17.72		-0.48	-21.31
-0.44	-17.69		-0.44	-21.29
-0.4	-17.67		-0.4	-21.28
-0.36	-17.65		-0.36	-21.26
-0.32	-17.64		-0.32	-21.23
-0.28	-17.62		-0.28	-21.19
-0.24	-17.6		-0.24	-21.16
-0.2	-17.58		-0.2	-21.14
-0.16	-17.53		-0.16	-21.13
-0.12	-17.5		-0.12	-21.07
-0.08	-17.46		-0.08	-21.06
-0.04	-17.42		-0.04	-21.03
0	-17.41		0	-20.98
0.04	-17.37		0.04	-20.96
0.08	-17.34		0.08	-20.93
0.12	-17.32		0.12	-20.88
0.16	-17.32		0.16	-20.84
0.2	-17.29		0.2	-20.8
0.24	-17.25		0.24	-20.77
0.28	-17.2		0.28	-20.7
0.32	-17.16		0.32	-20.67
0.36	-17.11		0.36	-20.63
0.4	-17.06		0.4	-20.56
0.44	-17		0.44	-20.47
0.48	-16.91		0.48	-20.38
0.52	-16.82		0.52	-20.29
0.56	-16.69		0.56	-20.16
0.6	-16.48		0.6	-19.96
0.64	-16.12		0.64	-19.63
0.68	-15.31		0.68	-18.94
0.72	-13.54		0.72	-17.29
0.76	-10.26		0.76	-13.4
0.8	-5.36		0.8	-5.32
0.84	0.91		0.84	8.23
0.88	8.2		0.88	27.04
0.92	16.18		0.92	49.8
0.96	24.68		0.96	75.47
1	33.68		1	103.26
