# Supplementary material for: Robust metal ion-chelated polymer interfacial layer for ultraflexible non-fullerene organic solar cells
Source: Nat Commun. 2020 Sep 9;11:4508. doi: 10.1038/s41467-020-18373-0 (PMC7481191; doi:10.1038/s41467-020-18373-0)
Supplement: Supplementary file 7 — Source Data [file 41467_2020_18373_MOESM7_ESM.zip › Source Data/Figure 1d.xlsx]

## Sheet: Sheet1
The performance of ultrathin solar cell with PBDBT-2F:Y6 based on PEDOT:PSS and AgNWs electrodes
PEDOT:PSS/PBDB-T-2F:Y6			AgNWs/PBDB-T-2F:Y6
Voltage (V)	Current density (mA cm^2)		Voltage (V)	Current density (mA cm^2)
-1	-21.66		-1	-25.88
-0.96	-21.66		-0.96	-26.32
-0.92	-21.65		-0.92	-25.87
-0.88	-21.63		-0.88	-25.91
-0.84	-21.62		-0.84	-25.96
-0.8	-21.59		-0.8	-25.86
-0.76	-21.58		-0.76	-25.83
-0.72	-21.59		-0.72	-25.82
-0.68	-21.58		-0.68	-25.83
-0.64	-21.55		-0.64	-25.78
-0.6	-21.53		-0.6	-25.76
-0.56	-21.52		-0.56	-25.75
-0.52	-21.48		-0.52	-25.74
-0.48	-21.49		-0.48	-25.72
-0.44	-21.46		-0.44	-25.68
-0.4	-21.45		-0.4	-25.66
-0.36	-21.43		-0.36	-25.66
-0.32	-21.4		-0.32	-25.65
-0.28	-21.4		-0.28	-25.64
-0.24	-21.37		-0.24	-25.59
-0.2	-21.37		-0.2	-25.57
-0.16	-21.36		-0.16	-25.58
-0.12	-21.31		-0.12	-25.52
-0.08	-21.27		-0.08	-25.47
-0.04	-21.24		-0.04	-25.45
0	-21.25		0	-25.41
0.04	-21.22		0.04	-25.43
0.08	-21.18		0.08	-25.44
0.12	-21.13		0.12	-25.4
0.16	-21.1		0.16	-25.37
0.2	-21.06		0.2	-25.3
0.24	-21.01		0.24	-25.24
0.28	-20.97		0.28	-25.16
0.32	-20.9		0.32	-25.09
0.36	-20.85		0.36	-25
0.4	-20.78		0.4	-24.88
0.44	-20.69		0.44	-24.76
0.48	-20.57		0.48	-24.59
0.52	-20.42		0.52	-24.39
0.56	-20.19		0.56	-24.12
0.6	-19.85		0.6	-23.72
0.64	-19.16		0.64	-23.1
0.68	-17.8		0.68	-22.11
0.72	-15.16		0.72	-20.4
0.76	-10.84		0.76	-16.96
0.8	-4.95		0.8	-9.87
0.84	2.12		0.84	3.58
0.88	10.06		0.88	25.35
0.92	18.61		0.92	55.66
0.96	27.68		0.96	92.67
1	37.31		1	135.15
