# Supplementary material for: Robust metal ion-chelated polymer interfacial layer for ultraflexible non-fullerene organic solar cells
Source: Nat Commun. 2020 Sep 9;11:4508. doi: 10.1038/s41467-020-18373-0 (PMC7481191; doi:10.1038/s41467-020-18373-0)
Supplement: Supplementary file 7 — Source Data [file 41467_2020_18373_MOESM7_ESM.zip › Source Data/Figure 2b.xlsx]

## Sheet: Sheet1
The performance based on PEI-Zn with different ratios of Zn to N
Zn-to-N 0:1			Zn-to-N 2:1			Zn-to-N 3:1			Zn-to-N 4:1			Zn-to-N 15:1			Zn-to N 20:1
Voltage (V)	Current density (mA cm^2)		Voltage (V)	Current density (mA cm^2)		Voltage (V)	Current density (mA cm^2)		Voltage (V)	Current density (mA cm^2)		Voltage (V)	Current density (mA cm^2)		Voltage (V)	Current density (mA cm^2)
-1	-20.78		-1	-21.3		-1	-20.27		-1	-21.48		-1	-21.54		-1	-154.2
-0.96	-20.73		-0.96	-21.27		-0.96	-20.24		-0.96	-21.46		-0.96	-21.51		-0.96	-143.9
-0.92	-20.66		-0.92	-21.25		-0.92	-20.21		-0.92	-21.43		-0.92	-21.5		-0.92	-135.7
-0.88	-20.6		-0.88	-21.2		-0.88	-20.21		-0.88	-21.41		-0.88	-21.48		-0.88	-128.2
-0.84	-20.52		-0.84	-21.15		-0.84	-20.2		-0.84	-21.4		-0.84	-21.48		-0.84	-121.1
-0.8	-20.48		-0.8	-21.12		-0.8	-20.19		-0.8	-21.39		-0.8	-21.46		-0.8	-114.2
-0.76	-20.41		-0.76	-21.09		-0.76	-20.18		-0.76	-21.34		-0.76	-21.47		-0.76	-107.5
-0.72	-20.36		-0.72	-21.06		-0.72	-20.18		-0.72	-21.35		-0.72	-21.43		-0.72	-101
-0.68	-20.29		-0.68	-21		-0.68	-20.18		-0.68	-21.29		-0.68	-21.41		-0.68	-94.7
-0.64	-20.23		-0.64	-20.96		-0.64	-20.15		-0.64	-21.28		-0.64	-21.38		-0.64	-88.95
-0.6	-20.18		-0.6	-20.92		-0.6	-20.13		-0.6	-21.26		-0.6	-21.34		-0.6	-82.85
-0.56	-20.12		-0.56	-20.87		-0.56	-20.11		-0.56	-21.24		-0.56	-21.34		-0.56	-76.89
-0.52	-20.07		-0.52	-20.83		-0.52	-20.11		-0.52	-21.2		-0.52	-21.3		-0.52	-71.07
-0.48	-20.01		-0.48	-20.78		-0.48	-20.1		-0.48	-21.16		-0.48	-21.28		-0.48	-65.43
-0.44	-19.93		-0.44	-20.75		-0.44	-20.08		-0.44	-21.13		-0.44	-21.29		-0.44	-59.92
-0.4	-19.87		-0.4	-20.72		-0.4	-20.06		-0.4	-21.1		-0.4	-21.27		-0.4	-54.57
-0.36	-19.81		-0.36	-20.67		-0.36	-20.04		-0.36	-21.06		-0.36	-21.25		-0.36	-49.37
-0.32	-19.73		-0.32	-20.61		-0.32	-20.02		-0.32	-21.02		-0.32	-21.22		-0.32	-44.34
-0.28	-19.67		-0.28	-20.56		-0.28	-20.01		-0.28	-20.99		-0.28	-21.19		-0.28	-39.49
-0.24	-19.59		-0.24	-20.51		-0.24	-20		-0.24	-20.95		-0.24	-21.16		-0.24	-34.85
-0.2	-19.52		-0.2	-20.47		-0.2	-19.99		-0.2	-20.92		-0.2	-21.14		-0.2	-30.43
-0.16	-19.42		-0.16	-20.39		-0.16	-19.97		-0.16	-20.87		-0.16	-21.12		-0.16	-26.21
-0.12	-19.31		-0.12	-20.36		-0.12	-19.96		-0.12	-20.84		-0.12	-21.08		-0.12	-22.21
-0.08	-19.2		-0.08	-20.29		-0.08	-19.93		-0.08	-20.81		-0.08	-21.06		-0.08	-18.38
-0.04	-19.07		-0.04	-20.22		-0.04	-19.9		-0.04	-20.78		-0.04	-21.03		-0.04	-14.63
0	-18.93		0	-20.13		0	-19.88		0	-20.73		0	-21		0	-10.79
0.04	-18.75		0.04	-20.03		0.04	-19.82		0.04	-20.69		0.04	-20.95		0.04	-6.69
0.08	-18.53		0.08	-19.82		0.08	-19.79		0.08	-20.65		0.08	-20.94		0.08	-2.16
0.12	-18.23		0.12	-19.62		0.12	-19.77		0.12	-20.62		0.12	-20.9		0.12	2.91
0.16	-17.8		0.16	-19.37		0.16	-19.73		0.16	-20.6		0.16	-20.87		0.16	8.58
0.2	-17.21		0.2	-18.96		0.2	-19.7		0.2	-20.56		0.2	-20.82		0.2	14.99
0.24	-16.4		0.24	-18.39		0.24	-19.64		0.24	-20.5		0.24	-20.81		0.24	21.85
0.28	-15.26		0.28	-17.6		0.28	-19.56		0.28	-20.44		0.28	-20.76		0.28	29.35
0.32	-13.79		0.32	-16.57		0.32	-19.48		0.32	-20.36		0.32	-20.7		0.32	37.54
0.36	-12.07		0.36	-15.29		0.36	-19.35		0.36	-20.32		0.36	-20.67		0.36	46.74
0.4	-10.18		0.4	-13.81		0.4	-19.2		0.4	-20.22		0.4	-20.62		0.4	57.47
0.44	-8.24		0.44	-12.2		0.44	-18.94		0.44	-20.15		0.44	-20.53		0.44	69.89
0.48	-6.4		0.48	-10.61		0.48	-18.5		0.48	-20.04		0.48	-20.47		0.48	83.66
0.52	-4.72		0.52	-8.84		0.52	-17.77		0.52	-19.9		0.52	-20.4		0.52	102.9
0.56	-3.27		0.56	-7.11		0.56	-16.53		0.56	-19.73		0.56	-20.29		0.56	116.8
0.6	-2.09		0.6	-5.48		0.6	-14.69		0.6	-19.44		0.6	-20.16		0.6	131.4
0.64	-1.16		0.64	-4.01		0.64	-12.28		0.64	-19.03		0.64	-19.95		0.64	146.4
0.68	-0.48		0.68	-2.75		0.68	-9.54		0.68	-18.26		0.68	-19.58		0.68	161.8
0.72	0		0.72	-1.71		0.72	-6.75		0.72	-16.63		0.72	-18.73		0.72	177.3
0.76	0.35		0.76	-0.87		0.76	-4.01		0.76	-13.1		0.76	-16.48		0.76	193
0.8	0.61		0.8	-0.21		0.8	-1.29		0.8	-6.27		0.8	-11.08		0.8	208.8
0.84	0.88		0.84	0.38		0.84	1.61		0.84	4.28		0.84	-0.34		0.84	224.7
0.88	1.39		0.88	0.94		0.88	5		0.88	18.08		0.88	16.37		0.88	240.6
0.92	1.72		0.92	1.6		0.92	9.19		0.92	34.37		0.92	37.76		0.92	256.5
0.96	2.16		0.96	2.4		0.96	14.43		0.96	52.41		0.96	62.5		0.96	272.5
1	2.74		1	3.38		1	20.89		1	71.85		1	89.55		1	288.5
