# Supplementary material for: Robust metal ion-chelated polymer interfacial layer for ultraflexible non-fullerene organic solar cells
Source: Nat Commun. 2020 Sep 9;11:4508. doi: 10.1038/s41467-020-18373-0 (PMC7481191; doi:10.1038/s41467-020-18373-0)
Supplement: Supplementary file 7 — Source Data [file 41467_2020_18373_MOESM7_ESM.zip › Source Data/Figure 2c.xlsx]

## Sheet: Sheet1
Absorption spectra of three solutions
	IT-4F	IT-4F+PEI-Zn	IT-4F+PEI
Wavelength (nm)	Absorbance (a.u.)	Absorbance (a.u.)	Absorbance (a.u.)
300	0.02345	0.02948	0.02375
301	0.02655	0.03044	0.02459
302	0.02555	0.03064	0.02819
303	0.02599	0.03087	0.02585
304	0.02534	0.03043	0.02248
305	0.02463	0.0289	0.02423
306	0.02506	0.0297	0.02519
307	0.02757	0.03017	0.0267
308	0.02806	0.03182	0.02716
309	0.02693	0.02785	0.02504
310	0.02635	0.02692	0.02486
311	0.02586	0.0282	0.02661
312	0.02862	0.0294	0.02674
313	0.02409	0.0256	0.02506
314	0.02634	0.02586	0.02691
315	0.02517	0.02572	0.02437
316	0.02551	0.02497	0.02494
317	0.0273	0.02756	0.02728
318	0.02617	0.02687	0.02722
319	0.02709	0.02596	0.0256
320	0.02595	0.02554	0.02602
321	0.02701	0.02543	0.02661
322	0.0267	0.02522	0.02356
323	0.02767	0.02632	0.02714
324	0.02701	0.02391	0.02597
325	0.02566	0.02369	0.02354
326	0.02563	0.02119	0.02428
327	0.02548	0.02317	0.02305
328	0.0264	0.02358	0.02494
329	0.02619	0.02317	0.02348
330	0.02516	0.02192	0.02217
331	0.02659	0.02171	0.02256
332	0.02289	0.02055	0.02037
333	0.02426	0.02055	0.02169
334	0.02405	0.02079	0.02075
335	0.0233	0.02019	0.02138
336	0.02283	0.0187	0.01896
337	0.02263	0.0193	0.0211
338	0.02341	0.0201	0.02104
339	0.02178	0.01868	0.02001
340	0.02236	0.01892	0.02131
341	0.02164	0.0183	0.02027
342	0.0202	0.01642	0.01854
343	0.02083	0.01693	0.01952
344	0.02012	0.01534	0.01957
345	0.0196	0.015	0.01951
346	0.01938	0.01616	0.01966
347	0.01934	0.01526	0.01865
348	0.01746	0.01315	0.01911
349	0.01765	0.01347	0.01905
350	0.01666	0.01238	0.01808
351	0.01694	0.01352	0.01915
352	0.01584	0.01204	0.0185
353	0.01735	0.01356	0.01974
354	0.01683	0.0123	0.01888
355	0.01556	0.01248	0.01939
356	0.01624	0.01178	0.01887
357	0.01617	0.01213	0.01926
358	0.01543	0.01193	0.01941
359	0.015	0.01224	0.01927
360	0.01524	0.01139	0.01912
361	0.01637	0.01183	0.02049
362	0.01676	0.01212	0.02058
363	0.01502	0.01028	0.02161
364	0.01325	0.00936	0.01985
365	0.01478	0.01134	0.02238
366	0.01529	0.01175	0.02119
367	0.01382	0.0105	0.02106
368	0.01621	0.01202	0.02327
369	0.01333	0.01056	0.02018
370	0.01561	0.01199	0.02252
371	0.0152	0.01042	0.02141
372	0.0146	0.00953	0.02289
373	0.0131	0.00864	0.02179
374	0.01305	0.00888	0.0225
375	0.01436	0.00916	0.02428
376	0.01432	0.00918	0.02421
377	0.01473	0.00913	0.02537
378	0.01419	0.00903	0.02603
379	0.01399	0.009	0.02634
380	0.01443	0.00926	0.02698
381	0.01436	0.00912	0.02608
382	0.0151	0.01048	0.02724
383	0.01421	0.00935	0.028
384	0.01392	0.00859	0.02692
385	0.01405	0.00935	0.02702
386	0.01379	0.00857	0.02787
387	0.01389	0.01	0.02847
388	0.01314	0.00911	0.02925
389	0.01447	0.00942	0.03089
390	0.01329	0.00815	0.03055
391	0.01311	0.00849	0.03167
392	0.01247	0.00851	0.03151
393	0.01346	0.00731	0.03224
394	0.01391	0.00847	0.03363
395	0.01303	0.00816	0.03421
396	0.01242	0.00679	0.03461
397	0.01179	0.00641	0.03503
398	0.01284	0.00741	0.03585
399	0.01224	0.00659	0.03494
400	0.01206	0.00697	0.03599
401	0.01132	0.00642	0.03563
402	0.01003	0.00552	0.03498
403	0.01146	0.00456	0.03535
404	0.00998	0.00517	0.0349
405	0.01005	0.00451	0.03467
406	0.00951	0.00456	0.03353
407	0.01037	0.00502	0.03425
408	0.0108	0.00503	0.03389
409	0.00966	0.00496	0.03339
410	0.0098	0.00506	0.03327
411	0.00951	0.0049	0.03305
412	0.00937	0.00397	0.03232
413	0.00911	0.00408	0.03323
414	0.00964	0.00416	0.03312
415	0.00941	0.00486	0.03358
416	0.0103	0.00421	0.03404
417	0.00981	0.00437	0.03367
418	0.00857	0.00388	0.03273
419	0.00985	0.00438	0.03357
420	0.00964	0.00437	0.0337
421	0.00889	0.00378	0.03336
422	0.00874	0.00409	0.03382
423	0.00869	0.00396	0.03373
424	0.00833	0.00376	0.03283
425	0.00887	0.00334	0.0329
426	0.00827	0.00367	0.0327
427	0.00848	0.0037	0.03243
428	0.00855	0.00387	0.0314
429	0.00917	0.00345	0.0316
430	0.00853	0.00335	0.03011
431	0.00815	0.00356	0.02929
432	0.00825	0.00337	0.02844
433	0.00813	0.00258	0.02695
434	0.00834	0.00292	0.02623
435	0.00792	0.003	0.02607
436	0.00779	0.00327	0.02574
437	0.00801	0.00289	0.02483
438	0.00788	0.0024	0.0233
439	0.00754	0.00291	0.02289
440	0.00788	0.00292	0.02294
441	0.00752	0.00211	0.02226
442	0.00783	0.00258	0.02218
443	0.00749	0.00193	0.02115
444	0.00783	0.00203	0.02114
445	0.00753	0.00321	0.02093
446	0.00734	0.00272	0.02082
447	0.00726	0.00164	0.01962
448	0.00717	0.0019	0.01924
449	0.00691	0.00218	0.01872
450	0.00688	0.00205	0.01884
451	0.00716	0.00175	0.01796
452	0.00699	0.0012	0.0172
453	0.00693	0.00158	0.01655
454	0.00644	0.00244	0.0161
455	0.00692	0.00177	0.01663
456	0.00673	0.00161	0.01595
457	0.00696	0.00175	0.01541
458	0.00679	0.00168	0.01506
459	0.00709	0.00214	0.0147
460	0.00722	0.00225	0.01427
461	0.00703	0.00187	0.01371
462	0.0072	0.00137	0.01336
463	0.00712	0.00124	0.01293
464	0.00681	0.0019	0.01282
465	0.00686	0.00184	0.01284
466	0.00689	0.00148	0.01235
467	0.00664	0.00156	0.01241
468	0.00712	0.00182	0.01252
469	0.00692	0.00168	0.01181
470	0.00681	0.00228	0.0121
471	0.00697	0.00198	0.01211
472	0.00668	0.00145	0.01163
473	0.00669	0.00189	0.01201
474	0.0073	0.00206	0.0122
475	0.00746	0.00261	0.01283
476	0.00747	0.00223	0.01275
477	0.00691	0.00161	0.01205
478	0.00759	0.00174	0.01216
479	0.00744	0.00173	0.01186
480	0.00717	0.00193	0.01209
481	0.00748	0.00243	0.01286
482	0.00771	0.00187	0.01263
483	0.00739	0.00171	0.01289
484	0.00736	0.00165	0.01225
485	0.00753	0.00186	0.01242
486	0.00719	0.00214	0.01275
487	0.00707	0.00182	0.01311
488	0.00727	0.00142	0.01289
489	0.0074	0.00173	0.01282
490	0.00772	0.00191	0.01333
491	0.00772	0.00216	0.01322
492	0.00751	0.00239	0.01341
493	0.00748	0.00222	0.0134
494	0.00731	0.00119	0.01299
495	0.00723	0.00148	0.01315
496	0.00775	0.00213	0.01311
497	0.00725	0.0025	0.0136
498	0.00735	0.00236	0.01379
499	0.00716	0.00215	0.01378
500	0.00764	0.00187	0.01364
501	0.00709	0.00162	0.01362
502	0.00766	0.00193	0.01329
503	0.00725	0.00268	0.0138
504	0.0075	0.00231	0.01377
505	0.00772	0.00232	0.01435
506	0.00766	0.00167	0.01331
507	0.00804	0.0022	0.01379
508	0.008	0.00287	0.01411
509	0.0083	0.0028	0.01432
510	0.00807	0.00321	0.01468
511	0.00772	0.00262	0.01444
512	0.00831	0.0022	0.01343
513	0.00819	0.00241	0.01341
514	0.0082	0.00223	0.01352
515	0.00825	0.00288	0.01391
516	0.00807	0.00333	0.01409
517	0.00822	0.0028	0.01408
518	0.00861	0.00258	0.01425
519	0.00893	0.00258	0.01442
520	0.00871	0.00296	0.01369
521	0.0088	0.00322	0.01375
522	0.00875	0.0038	0.01403
523	0.00867	0.00363	0.01411
524	0.0088	0.00311	0.01382
525	0.00888	0.00293	0.01382
526	0.0089	0.0028	0.01335
527	0.00963	0.00355	0.014
528	0.00989	0.00402	0.0143
529	0.00966	0.00473	0.01385
530	0.00941	0.00374	0.01376
531	0.00949	0.00379	0.01362
532	0.00938	0.00328	0.01329
533	0.01051	0.00381	0.01384
534	0.01017	0.00431	0.01347
535	0.01026	0.0048	0.01358
536	0.01005	0.00455	0.01318
537	0.01044	0.00443	0.01353
538	0.01025	0.00399	0.01357
539	0.01086	0.00406	0.0134
540	0.01144	0.00482	0.01315
541	0.01125	0.00515	0.01294
542	0.01173	0.00583	0.01306
543	0.01167	0.00538	0.01319
544	0.0122	0.00593	0.01304
545	0.01199	0.00587	0.01311
546	0.01252	0.00599	0.0129
547	0.01317	0.00664	0.01287
548	0.01291	0.00658	0.01224
549	0.01378	0.00786	0.01275
550	0.01402	0.00804	0.01262
551	0.01441	0.00824	0.01259
552	0.01518	0.00828	0.01263
553	0.01542	0.00799	0.01234
554	0.0159	0.00898	0.01211
555	0.01683	0.00991	0.01244
556	0.01651	0.01051	0.01193
557	0.01711	0.01073	0.01202
558	0.01719	0.01102	0.01192
559	0.01797	0.01114	0.0119
560	0.01848	0.01104	0.01178
561	0.01882	0.01135	0.0107
562	0.0196	0.01166	0.0112
563	0.01989	0.01256	0.01128
564	0.02027	0.0135	0.01129
565	0.02101	0.01374	0.01083
566	0.02126	0.01393	0.01106
567	0.02153	0.01359	0.01046
568	0.02257	0.01396	0.01074
569	0.02261	0.014	0.00986
570	0.02335	0.0151	0.01028
571	0.02367	0.01581	0.01047
572	0.02392	0.01632	0.01009
573	0.02437	0.01642	0.0103
574	0.02483	0.01689	0.01001
575	0.02529	0.01645	0.00973
576	0.02573	0.01621	0.00943
577	0.02619	0.01694	0.00957
578	0.0268	0.01802	0.00957
579	0.02706	0.01854	0.00954
580	0.02691	0.01908	0.0091
581	0.02755	0.01925	0.00941
582	0.0284	0.01948	0.00943
583	0.02865	0.01966	0.00928
584	0.0293	0.01975	0.00884
585	0.03007	0.02078	0.0088
586	0.02998	0.0212	0.00861
587	0.03072	0.022	0.00851
588	0.03113	0.02279	0.00854
589	0.0317	0.02363	0.00872
590	0.03231	0.02347	0.00859
591	0.03294	0.02331	0.00824
592	0.03395	0.02424	0.00832
593	0.03429	0.0241	0.00771
594	0.03528	0.02538	0.00767
595	0.03613	0.02657	0.00778
596	0.03681	0.02741	0.00767
597	0.03774	0.02826	0.00774
598	0.03899	0.02875	0.00761
599	0.03976	0.0293	0.00765
600	0.04088	0.02955	0.00707
601	0.04222	0.03049	0.00716
602	0.04332	0.03135	0.00672
603	0.04497	0.03279	0.00696
604	0.0458	0.03403	0.00675
605	0.04701	0.03544	0.00701
606	0.04817	0.0361	0.00658
607	0.04909	0.03709	0.00685
608	0.05047	0.03739	0.0063
609	0.05209	0.03838	0.00631
610	0.05384	0.03948	0.00635
611	0.05506	0.04093	0.00573
612	0.05649	0.04227	0.00595
613	0.05771	0.04382	0.00575
614	0.05936	0.04554	0.00587
615	0.06021	0.04636	0.00571
616	0.06112	0.04695	0.00576
617	0.06255	0.04716	0.00563
618	0.06398	0.04828	0.00577
619	0.06529	0.04929	0.00553
620	0.06599	0.04997	0.00535
621	0.06715	0.05165	0.00539
622	0.0681	0.05258	0.005
623	0.06872	0.05355	0.00511
624	0.06911	0.05389	0.00514
625	0.06994	0.05438	0.00561
626	0.07015	0.05431	0.0047
627	0.07097	0.0545	0.00505
628	0.07148	0.05484	0.00507
629	0.07221	0.05509	0.00438
630	0.07249	0.05583	0.00458
631	0.07318	0.05644	0.00502
632	0.07289	0.05687	0.00495
633	0.07309	0.05718	0.00454
634	0.07349	0.05751	0.00511
635	0.07338	0.05709	0.00488
636	0.07369	0.05682	0.00492
637	0.07419	0.05678	0.00481
638	0.07418	0.05703	0.00491
639	0.07437	0.05739	0.00493
640	0.0744	0.05765	0.00452
641	0.0751	0.05843	0.00488
642	0.07496	0.05877	0.00447
643	0.07543	0.05918	0.00454
644	0.07576	0.05927	0.0047
645	0.07646	0.05983	0.00524
646	0.07664	0.05948	0.00465
647	0.07781	0.05987	0.00482
648	0.07857	0.06091	0.00522
649	0.07945	0.06163	0.00471
650	0.08041	0.0629	0.0048
651	0.08133	0.06372	0.00436
652	0.08209	0.06543	0.0045
653	0.08375	0.06653	0.00511
654	0.08503	0.06795	0.00512
655	0.08626	0.06877	0.00503
656	0.08801	0.06944	0.00477
657	0.08974	0.0706	0.00471
658	0.09141	0.07207	0.00422
659	0.09345	0.07418	0.00473
660	0.09501	0.07596	0.00438
661	0.09712	0.07832	0.00469
662	0.09954	0.08032	0.0044
663	0.10122	0.08241	0.00415
664	0.10314	0.08394	0.00435
665	0.10482	0.08533	0.00389
666	0.10715	0.087	0.00425
667	0.10903	0.08799	0.00376
668	0.11121	0.08971	0.00393
669	0.11303	0.09171	0.00376
670	0.11498	0.09343	0.00328
671	0.11654	0.09536	0.00294
672	0.11871	0.09781	0.00334
673	0.12	0.09948	0.00301
674	0.12174	0.10093	0.0032
675	0.12294	0.10211	0.00318
676	0.12456	0.1031	0.00333
677	0.12529	0.10398	0.00328
678	0.12648	0.10452	0.00308
679	0.12742	0.1054	0.00323
680	0.12762	0.10518	0.00264
681	0.12801	0.10612	0.00233
682	0.12813	0.10702	0.00248
683	0.12819	0.10754	0.00254
684	0.12769	0.10722	0.00245
685	0.12734	0.10745	0.00224
686	0.12658	0.10654	0.00244
687	0.12554	0.1055	0.0024
688	0.12367	0.10414	0.00226
689	0.12202	0.10211	0.00198
690	0.12089	0.10119	0.00188
691	0.11929	0.09962	0.00164
692	0.11711	0.09852	0.00183
693	0.11494	0.0965	0.00148
694	0.11227	0.09481	0.00172
695	0.11028	0.09307	0.00219
696	0.10727	0.09101	0.00204
697	0.10438	0.0887	0.0018
698	0.10161	0.08632	0.00238
699	0.09855	0.08297	0.00237
700	0.09529	0.07999	0.00192
701	0.09195	0.07771	0.00221
702	0.08869	0.07403	0.00163
703	0.08524	0.07114	0.00193
704	0.08205	0.06879	0.00158
705	0.07862	0.06655	0.002
706	0.07508	0.06386	0.0012
707	0.07145	0.06114	0.00178
708	0.06842	0.0585	0.00189
709	0.06478	0.05524	0.00162
710	0.06106	0.05185	0.00131
711	0.0584	0.04911	0.00181
712	0.05566	0.04603	0.00155
713	0.0528	0.0435	0.0016
714	0.0494	0.04069	0.00169
715	0.04683	0.03848	0.00155
716	0.04365	0.03582	0.00137
717	0.04123	0.03361	0.00078
718	0.03875	0.03232	0.00132
719	0.03655	0.03065	0.00189
720	0.03362	0.02839	0.00139
721	0.03127	0.02613	0.00092
722	0.02962	0.02428	0.00145
723	0.02748	0.02202	0.00157
724	0.02518	0.01983	0.00177
725	0.02314	0.01769	0.0012
726	0.0221	0.0166	0.00152
727	0.02045	0.01521	0.00117
728	0.01875	0.01314	0.00131
729	0.01748	0.01244	0.00076
730	0.01599	0.01184	0.00081
731	0.01479	0.01126	0.00113
732	0.01363	0.01003	0.0011
733	0.01235	0.00928	0.00111
734	0.01211	0.00893	0.00183
735	0.0105	0.00716	0.00123
736	0.00922	0.00585	0.00152
737	0.00831	0.00471	0.00115
738	0.00777	0.00366	0.00118
739	0.00711	0.00309	0.00122
740	0.0067	0.00234	0.00138
741	0.00659	0.00197	0.00128
742	0.00596	0.00209	0.00103
743	0.00564	0.00121	0.00093
744	0.00474	0.00167	0.00094
745	0.00471	0.00182	0.00159
746	0.00415	0.00169	0.00127
747	0.00327	0.00115	0.0014
748	0.00314	0.00082	0.00141
749	0.00307	-0.00014	0.00104
750	0.00265	-0.00014	0.00202
751	0.00229	-0.00123	0.00143
752	0.00185	-0.00183	0.00092
753	0.00152	-0.0023	0.0008
754	0.00211	-0.00193	0.00094
755	0.00188	-0.00214	0.00075
756	0.00188	-0.00132	0.00115
757	0.00213	-0.00146	0.00076
758	0.0014	-0.00151	0.00099
759	0.00117	-0.00125	0.00112
760	0.00141	-0.00141	0.00165
761	0.00109	-0.00144	0.00118
762	2e-05	-0.00211	0.00087
763	0.00078	-0.00196	0.0014
764	0.00011	-0.00303	0.00097
765	0.00035	-0.00264	0.00157
766	0.00027	-0.00309	0.00093
767	0.00063	-0.00333	0.00147
768	0.00076	-0.00301	0.00078
769	0.00057	-0.00261	0.00087
770	8e-05	-0.00271	0.00064
771	0.00045	-0.00247	0.00134
772	0.00048	-0.00332	0.00051
773	-0.00067	-0.00301	0.00063
774	-0.00071	-0.00299	0.00054
775	-0.00025	-0.0027	0.00045
776	-0.00031	-0.00262	0.00122
777	-0.00024	-0.00291	0.00124
778	2.5886e-07	-0.00369	0.00118
779	0.00015	-0.00445	0.00111
780	2e-05	-0.00457	0.00102
781	-0.0001	-0.00447	0.00098
782	-0.00067	-0.00476	0.00059
783	-0.00011	-0.0041	0.0011
784	0.00026	-0.0038	0.00106
785	-0.00035	-0.00416	0.00023
786	-8e-05	-0.00323	0.00043
787	0.00036	-0.00231	0.00096
788	-0.00075	-0.0028	0.00024
789	-0.00085	-0.00241	0.00042
790	8e-05	-0.00169	0.00106
791	-0.00053	-0.00233	0.00106
792	-0.00021	-0.00254	0.0007
793	-0.00047	-0.00262	0.00092
794	0.00017	-0.00292	0.00122
795	-0.00016	-0.00319	0.00093
796	0	-0.00333	0.00052
797	-5e-05	-0.00331	0.00088
798	-0.00024	-0.00365	0.00038
799	-0.00043	-0.00367	0.00073
800	0.0007	-0.00281	0.00094
801	0.00013	-0.00266	0.0007
802	-0.00051	-0.00289	0.00044
803	-0.00051	-0.00264	0.00102
804	0.0004	-0.00196	0.00158
805	0.00021	-0.00215	0.00156
806	-0.00044	-0.00343	0.00108
807	-0.00051	-0.00377	0.00063
808	-0.00055	-0.00437	0.001
809	-0.00059	-0.0038	0.00112
810	-0.00012	-0.00415	0.00174
811	-0.00057	-0.00439	0.00148
812	-0.00052	-0.0043	0.00123
813	0.0005	-0.00434	0.00077
814	-0.00017	-0.00476	0.00096
815	-0.00015	-0.00369	0.00072
816	-9e-05	-0.00343	0.00115
817	-0.00015	-0.003	0.00137
818	0.00016	-0.00318	0.00098
819	-0.00027	-0.00378	0.00038
820	-0.00035	-0.00309	0.00085
821	0.0002	-0.0032	0.00102
822	-0.00034	-0.00346	0.00176
823	-0.00025	-0.00452	0.00097
824	0.00075	-0.00321	0.00112
825	0.00037	-0.00386	0.00107
826	-0.00061	-0.00541	0.00066
827	-0.0008	-0.00539	0.00181
828	-0.00093	-0.00499	0.00073
829	0.0002	-0.00471	0.00047
830	0.00022	-0.00394	0.00104
831	0.00012	-0.00372	0.00133
832	0.00014	-0.00301	0.00059
833	-0.00088	-0.0039	0.00075
834	0.00081	-0.0028	0.0011
835	-0.00018	-0.0029	6e-05
836	-0.00058	-0.00316	0.00059
837	-0.0006	-0.00286	0.00069
838	-3e-05	-0.0028	0.0015
839	0.00014	-0.00351	0.00106
840	0.00058	-0.00338	0.00206
841	-0.00033	-0.00381	0.00061
842	-0.0004	-0.00473	0.00049
843	-0.00022	-0.0041	0.00118
844	0.00038	-0.00375	0.00145
845	0.00078	-0.00332	0.00216
846	0.00107	-0.0041	0.00134
847	-0.00013	-0.00401	0.00017
848	0.00011	-0.00379	-0.00016
849	0.00077	-0.00341	-0.00014
850	0.0002	-0.00395	0.00035
851	-0.00036	-0.00215	3e-05
852	0.00082	-0.00185	0.00145
853	0.0014	-0.00165	0.00167
854	-0.00054	-0.00261	0.0005
855	0.0009	-0.00132	0.00238
856	0.00131	-0.00173	0.0024
857	0.00094	-0.00236	0.00205
858	0.00093	-0.00169	0.0027
859	-0.0002	-0.0021	0.0016
860	0.00054	-0.00251	0.001
861	-0.00013	-0.00358	0.0015
862	0.0007	-0.00249	0.00149
863	0.00013	-0.00239	0.00134
864	0.00065	-0.00299	0.00216
865	0.00039	-0.00116	0.0029
866	0.00122	-0.00132	0.00272
867	0.00157	-0.00105	0.00211
868	0.00126	-0.00063	0.00267
869	0.00088	-0.00137	0.00018
870	0.00156	-0.00021	0.00173
871	0.00115	0.00124	0.00205
872	-0.00055	7e-05	0.00117
873	3e-05	8e-05	0.00124
874	0.00087	0.0004	0.00226
875	3e-05	0.00104	0.00267
876	-0.0004	-0.00036	0.00226
877	0.00148	0.00097	0.00316
878	0.00114	-0.00051	0.00189
879	0.00052	-0.00088	0.00087
880	0.00141	0.00104	0.00283
881	0.00174	-0.00015	0.00145
882	0.00065	0.00067	0.00253
883	0.00021	0.00119	0.00119
884	0.00214	0.00207	0.00332
885	0.00048	0.00195	0.00171
886	-0.0009	0.00064	0.00041
887	0.00178	0.00388	0.00345
888	0.00018	0.00137	5e-05
889	0.00151	0.005	0.00192
890	-0.00025	0.00094	0.00153
891	0.0025	0.00614	0.00341
892	0.00128	0.00472	0.00256
893	0.00249	0.00438	0.00391
894	0.00141	0.00195	0.00182
895	0.00013	0.00386	0.0034
896	0.00043	0.00231	0.00327
897	0.00349	0.00595	0.0045
898	-0.00012	0.00254	0.00357
899	0.0045	0.00343	0.00406
900	0.00133	0.0044	0.00469
