# Supplementary material for: Robust metal ion-chelated polymer interfacial layer for ultraflexible non-fullerene organic solar cells
Source: Nat Commun. 2020 Sep 9;11:4508. doi: 10.1038/s41467-020-18373-0 (PMC7481191; doi:10.1038/s41467-020-18373-0)
Supplement: Supplementary file 7 — Source Data [file 41467_2020_18373_MOESM7_ESM.zip › Source Data/Figure 2d.xlsx]

## Sheet: Sheet1
Work function of PEI-Zn with different ratios of Zn-to-N (eV)
ITO/PEI	PEI-Zn (2:1)	PEI-Zn (3:1)	PEI-Zn (4:1)	PEI-Zn (15:1)
3.9877	4.0681	4.0993	4.1041	4.1285
3.988	4.0724	4.0707	4.0982	4.1253
3.9953	4.0879	4.1052	4.0908	4.1066
4.0018	4.0837	4.0816	4.1097	4.1171
3.9626	4.0712	4.0849	4.0786	4.1061
3.9845	4.062	4.0898	4.0742	4.1268
3.9751	4.093	4.0979	4.0962	4.1137
3.9899	4.0877	4.0916	4.097	4.1262
3.9777	4.0636	4.0958	4.0992	4.1019
3.9785	4.0569	4.1003	4.1047	4.1119
3.9929	4.0682	4.0942	4.0974	4.1222
3.9974	4.0621	4.0819	4.0776	4.1294
3.9839	4.0566	4.0996	4.0849	4.1242
3.9896	4.0699	4.0884	4.0993	4.1308
3.9765	4.1088	4.0968	4.0863	4.1062
3.9573	4.096	4.0797	4.1002	4.1246
3.9943	4.0839	4.1001	4.1034	4.1348
3.9664	4.0794	4.1033	4.1	4.1317
3.9919	4.0887	4.0877	4.1072	4.1172
3.978	4.077	4.0918	4.0863	4.1251
