# Supplementary material for: Robust metal ion-chelated polymer interfacial layer for ultraflexible non-fullerene organic solar cells
Source: Nat Commun. 2020 Sep 9;11:4508. doi: 10.1038/s41467-020-18373-0 (PMC7481191; doi:10.1038/s41467-020-18373-0)
Supplement: Supplementary file 7 — Source Data [file 41467_2020_18373_MOESM7_ESM.zip › Source Data/Figure 2e.xlsx]

## Sheet: Sheet1
N 1s X-ray photoelectron spectroscopy of the PEI-Zn films containing different Zn-to-N ratios
Binding energy (eV)	Intensity (a.u.)
Binding energy (eV)	PEI	PEI-Zn (2:1)	PEI-Zn (3:1)	PEI-Zn (4:1)	PEI-Zn (15:1)
403.3	896	968	944	953	965
403.25	874	929	958	1019	941
403.2	878	973	976	992	926
403.15	893	937	959	1001	931
403.1	882	989	968	991	944
403.05	923	1029	949	1016	912
403	870	982	930	982	950
402.95	863	1018	943	972	948
402.9	912	1001	961	995	946
402.85	870	1069	952	978	924
402.8	940	941	932	1018	904
402.75	911	972	956	1008	929
402.7	895	1012	987	1032	936
402.65	886	1042	972	1018	936
402.6	899	1010	1008	1051	973
402.55	926	980	968	1028	946
402.5	875	1029	955	1004	904
402.45	867	942	981	998	902
402.4	909	974	922	1038	906
402.35	922	994	950	952	973
402.3	962	1007	968	1001	930
402.25	932	1008	968	1039	926
402.2	992	1041	987	1060	932
402.15	906	1064	942	1019	951
402.1	901	1022	1019	966	997
402.05	896	1022	943	1040	897
402	942	975	965	1013	900
401.95	887	987	994	961	910
401.9	993	1040	976	994	931
401.85	973	978	1013	977	918
401.8	1017	990	958	1025	994
401.75	947	1021	986	977	988
401.7	955	957	943	1005	951
401.65	1002	1017	951	1026	940
401.6	970	1016	978	983	936
401.55	1033	1017	1003	1023	966
401.5	1002	1017	984	1009	943
401.45	963	981	1018	1049	1007
401.4	1010	1001	996	1020	981
401.35	1046	980	969	1009	976
401.3	1049	1017	1046	1060	994
401.25	982	1065	998	1067	1000
401.2	1005	1093	945	1085	1071
401.15	1036	1071	1064	1100	1041
401.1	1063	1013	985	1057	997
401.05	1002	1050	1014	1103	989
401	1114	1109	1007	1093	1010
400.95	1066	1053	999	1110	1001
400.9	1034	1054	1040	1125	1025
400.85	1029	1059	1045	1205	1043
400.8	1120	1095	1071	1187	1024
400.75	1002	1153	1071	1214	1073
400.7	1055	1121	1103	1221	1070
400.65	1089	1217	1094	1247	1107
400.6	1102	1232	1094	1314	1119
400.55	1068	1197	1152	1333	1140
400.5	1106	1212	1140	1428	1104
400.45	1139	1295	1191	1431	1176
400.4	1176	1429	1159	1419	1133
400.35	1221	1364	1240	1488	1128
400.3	1210	1360	1256	1473	1179
400.25	1202	1478	1251	1560	1182
400.2	1256	1508	1394	1507	1178
400.15	1273	1589	1403	1636	1134
400.1	1288	1619	1479	1644	1106
400.05	1312	1606	1481	1645	1197
400	1411	1714	1474	1657	1212
399.95	1461	1882	1608	1694	1155
399.9	1496	1854	1586	1735	1155
399.85	1575	1923	1673	1751	1143
399.8	1579	1904	1605	1736	1162
399.75	1593	1947	1763	1758	1074
399.7	1732	1966	1739	1708	1091
399.65	1718	2072	1727	1609	1094
399.6	1822	2118	1756	1618	1088
399.55	1903	2067	1670	1637	1089
399.5	1959	2021	1680	1616	1069
399.45	1944	1968	1676	1634	1095
399.4	2039	1958	1632	1576	1072
399.35	2048	1938	1714	1581	1061
399.3	2188	1957	1701	1591	1028
399.25	2209	1980	1701	1527	1032
399.2	2223	1895	1614	1481	1045
399.15	2301	1942	1642	1436	1025
399.1	2383	1852	1577	1347	996
399.05	2426	1769	1507	1390	995
399	2577	1712	1486	1328	1000
398.95	2582	1723	1434	1235	983
398.9	2620	1658	1384	1270	982
398.85	2664	1613	1388	1270	973
398.8	2776	1598	1320	1210	980
398.75	2838	1514	1313	1226	907
398.7	2868	1504	1275	1185	922
398.65	2954	1425	1266	1135	968
398.6	2980	1401	1313	1124	934
398.55	2952	1369	1264	1190	969
398.5	2991	1202	1160	1157	945
398.45	2925	1284	1176	1127	969
398.4	2824	1254	1137	1054	871
398.35	2766	1200	1106	1027	939
398.3	2730	1185	1086	1050	954
398.25	2675	1194	1079	1049	926
398.2	2506	1176	1061	1102	945
398.15	2402	1146	1052	1038	960
398.1	2235	1055	1020	991	981
398.05	2111	1100	983	1009	942
398	2036	1088	1045	1040	954
397.95	1837	1053	1044	1020	916
397.9	1668	1086	1028	1087	923
397.85	1551	1032	992	1014	958
397.8	1451	1052	947	985	955
397.75	1300	1017	949	982	935
397.7	1241	1000	972	987	926
397.65	1193	979	970	1023	939
397.6	1174	1017	952	992	926
397.55	1086	987	1009	970	945
397.5	1046	1049	974	984	926
397.45	995	995	945	995	931
397.4	927	931	1011	965	929
397.35	977	1048	989	1002	928
397.3	985	1028	1027	985	947
397.25	922	1028	998	995	925
397.2	918	1028	997	1042	936
397.15	950	993	964	1026	933
397.1	957	1058	973	991	956
397.05	915	1006	965	1014	957
397	924	1024	963	976	929
396.95	945	968	910	1005	953
396.9	951	996	968	970	952
396.85	912	977	957	1010	964
396.8	905	995	944	1004	933
396.75	913	1007	936	945	951
396.7	892	1052	950	976	899
396.65	915	990	1009	988	990
396.6	899	977	998	994	901
396.55	867	978	969	966	927
396.5	882	953	994	997	956
396.45	879	992	937	1011	965
396.4	896	984	915	963	940
396.35	888	1008	920	999	939
396.3	880	943	959	951	903
396.25	894	966	962	999	945
396.2	908	997	1055	985	960
396.15	925	995	972	998	925
396.1	881	1010	992	983	895
396.05	920	975	944	970	945
396	876	958	1026	926	969
395.95	909	978	882	954	912
395.9	913	1010	920	982	870
395.85	911	996	964	996	920
395.8	889	925	957	1034	955
395.75	917	990	934	962	960
395.7	878	938	943	1006	975
395.65	911	1033	954	997	920
395.6	886	969	955	1019	926
395.55	872	975	969	995	916
395.5	859	991	974	1009	905
395.45	870	1005	1008	998	909
395.4	859	1010	973	1009	875
395.35	851	982	961	1005	912
395.3	842	984	955	994	955
395.25	878	995	998	975	911
395.2	831	1034	930	1024	919
395.15	915	1006	927	1025	935
395.1	882	962	933	961	941
395.05	878	988	901	950	912
395	873	995	980	962	938
394.95	891	938	993	952	932
394.9	889	967	956	949	935
394.85	852	933	959	986	937
394.8	912	976	963	1031	958
394.75	852	1038	971	1009	965
394.7	856	1022	971	969	923
394.65	844	977	967	1034	925
394.6	847	1002	955	1000	942
394.55	886	995	931	984	875
394.5	823	945	991	927	922
394.45	887	950	955	949	916
394.4	870	979	944	969	920
394.35	834	1004	992	981	934
394.3	850	990	954	962	923
394.25	877	925	883	982	918
394.2	880	978	873	1048	919
394.15	902	1000	916	968	956
394.1	893	956	920	956	971
394.05	882	1002	944	1043	913
394	864	988	974	959	897
393.95	878	948	955	1025	870
393.9	901	979	936	1015	868
393.85	891	1006	979	996	911
393.8	915	1008	927	932	923
