# Supplementary material for: Robust metal ion-chelated polymer interfacial layer for ultraflexible non-fullerene organic solar cells
Source: Nat Commun. 2020 Sep 9;11:4508. doi: 10.1038/s41467-020-18373-0 (PMC7481191; doi:10.1038/s41467-020-18373-0)
Supplement: Supplementary file 7 — Source Data [file 41467_2020_18373_MOESM7_ESM.zip › Source Data/Figure 2f.xlsx]

## Sheet: Sheet1
Zn 2p X-ray photoelectron spectroscopy of the PEI-Zn films containing different Zn-to-N ratios
Binding energy (eV)	Intensity (a.u.)
Binding energy (eV)	PEI	PEI-Zn (2:1)	PEI-Zn (3:1)	PEI-Zn (4:1)	PEI-Zn (15:1)
1058.3	4180	6910	6742.5	7845	9642.5
1058.2	4295	6897.5	6567.5	7745	9637.5
1058.1	4325	6957.5	6617.5	7835	9695
1058	4120	6752.5	6690	7890	9852.5
1057.9	4255	6975	6640	7555	9882.5
1057.8	4085	7005	6755	7527.5	9597.5
1057.7	4130	6970	6627.5	7820	9430
1057.6	3970	7062.5	6672.5	7657.5	9487.5
1057.5	4325	7005	6552.5	7815	9375
1057.4	4185	6595	6355	7690	9320
1057.3	4270	6702.5	6605	7552.5	9582.5
1057.2	4120	6872.5	6907.5	7622.5	9725
1057.1	4240	6867.5	6695	7597.5	9712.5
1057	4245	6717.5	6755	7675	9560
1056.9	4400	6810	6832.5	7495	9587.5
1056.8	4020	6907.5	6490	7535	9760
1056.7	4335	6770	6477.5	7617.5	9382.5
1056.6	4280	6587.5	6477.5	7725	9665
1056.5	4180	6690	6682.5	7620	9410
1056.4	4185	6655	6512.5	7775	9422.5
1056.3	4130	6695	6637.5	7375	9472.5
1056.2	4060	6672.5	6550	7345	9365
1056.1	3955	6757.5	6762.5	7592.5	9492.5
1056	4155	6640	6672.5	7727.5	9445
1055.9	4315	6635	6635	7640	9342.5
1055.8	4360	6670	6570	7540	9170
1055.7	4135	6755	6515	7572.5	9417.5
1055.6	4155	6750	6537.5	7575	9370
1055.5	4200	6562.5	6500	7610	9625
1055.4	4330	6620	6617.5	7472.5	9397.5
1055.3	4115	6477.5	6597.5	7437.5	9462.5
1055.2	4270	6392.5	6740	7512.5	9505
1055.1	4405	6552.5	6587.5	7592.5	9207.5
1055	4190	6515	6560	7560	9430
1054.9	4110	6685	6552.5	7387.5	9462.5
1054.8	4205	6675	6527.5	7457.5	9350
1054.7	4185	6652.5	6537.5	7382.5	9297.5
1054.6	4345	6642.5	6527.5	7445	9310
1054.5	4320	6740	6522.5	7695	9155
1054.4	3955	6577.5	6450	7360	9385
1054.3	4105	6580	6460	7525	9600
1054.2	4380	6667.5	6372.5	7512.5	9380
1054.1	4265	6727.5	6467.5	7412.5	9370
1054	4150	6662.5	6397.5	7290	9352.5
1053.9	4030	6522.5	6410	7400	9285
1053.8	4110	6495	6447.5	7490	9127.5
1053.7	4005	6565	6520	7460	9325
1053.6	4325	6577.5	6405	7545	9142.5
1053.5	4230	6485	6355	7482.5	9415
1053.4	4295	6465	6367.5	7455	9280
1053.3	4155	6645	6292.5	7592.5	8992.5
1053.2	4060	6657.5	6372.5	7472.5	9230
1053.1	4200	6847.5	6595	7385	9150
1053	4190	6587.5	6617.5	7362.5	9200
1052.9	4215	6467.5	6580	7077.5	9285
1052.8	4120	6427.5	6540	7422.5	9290
1052.7	4145	6330	6435	7132.5	9287.5
1052.6	4240	6500	6467.5	7275	9085
1052.5	4200	6575	6317.5	7307.5	9317.5
1052.4	4120	6447.5	6352.5	7345	9192.5
1052.3	4320	6532.5	6527.5	7137.5	9060
1052.2	4065	6530	6332.5	7300	9112.5
1052.1	4290	6505	6237.5	7175	9255
1052	4160	6550	6402.5	7237.5	9095
1051.9	3970	6362.5	6235	7415	9090
1051.8	4245	6442.5	6347.5	7470	8982.5
1051.7	4200	6515	6437.5	7377.5	9115
1051.6	4150	6515	6320	7310	8977.5
1051.5	4270	6375	6315	7297.5	9160
1051.4	4315	6587.5	6222.5	7310	8947.5
1051.3	4235	6415	6342.5	7407.5	8892.5
1051.2	4130	6542.5	6452.5	7190	9287.5
1051.1	3835	6637.5	6192.5	6980	9342.5
1051	3880	6477.5	6195	7337.5	9180
1050.9	4060	6362.5	6182.5	7377.5	9000
1050.8	4145	6392.5	6432.5	7422.5	8950
1050.7	4180	6282.5	6297.5	7162.5	9040
1050.6	4240	6417.5	6327.5	7330	8972.5
1050.5	4215	6452.5	6325	7175	8902.5
1050.4	4040	6425	6252.5	7397.5	8985
1050.3	4370	6547.5	6377.5	7372.5	9110
1050.2	4130	6575	6352.5	7272.5	8992.5
1050.1	4250	6357.5	6272.5	7165	8942.5
1050	4220	6520	6207.5	7280	8987.5
1049.9	4095	6567.5	6312.5	7142.5	9157.5
1049.8	4080	6345	6285	7095	9127.5
1049.7	4235	6310	6332.5	7230	8980
1049.6	4155	6422.5	6395	7302.5	9300
1049.5	4220	6465	6387.5	7342.5	9132.5
1049.4	4090	6472.5	6372.5	7290	9037.5
1049.3	4095	6545	6430	7322.5	8907.5
1049.2	4125	6515	6380	7275	8940
1049.1	4410	6450	6325	7462.5	9097.5
1049	4210	6437.5	6307.5	7290	8935
1048.9	4060	6345	6395	7222.5	9115
1048.8	4240	6375	6352.5	7310	8707.5
1048.7	4235	6630	6337.5	7335	8972.5
1048.6	4065	6622.5	6452.5	7252.5	8810
1048.5	4155	6682.5	6297.5	7522.5	8937.5
1048.4	4225	6390	6345	7292.5	9212.5
1048.3	4405	6562.5	6487.5	7397.5	8880
1048.2	4155	6617.5	6475	7297.5	9012.5
1048.1	4205	6475	6535	7160	8965
1048	4420	6670	6400	7222.5	9132.5
1047.9	4315	6717.5	6397.5	7400	9220
1047.8	4125	6630	6465	7220	9235
1047.7	4065	6655	6182.5	7425	9055
1047.6	4220	6835	6417.5	7560	9327.5
1047.5	4335	6682.5	6500	7475	9322.5
1047.4	4385	6587.5	6590	7567.5	9320
1047.3	4205	6700	6477.5	7515	9032.5
1047.2	4220	6660	6495	7505	9397.5
1047.1	4095	6875	6555	7567.5	9360
1047	4155	6732.5	6657.5	7922.5	9447.5
1046.9	4360	6730	6587.5	7577.5	9450
1046.8	4290	6815	6687.5	7905	9642.5
1046.7	4265	6750	6860	7902.5	10242.5
1046.6	3995	6922.5	6772.5	8125	10432.5
1046.5	4205	7060	6890	8292.5	10515
1046.4	4205	7030	7015	8100	10735
1046.3	4295	7230	6917.5	8362.5	10695
1046.2	4120	7400	7235	8552.5	11015
1046.1	4050	7447.5	7325	8750	11550
1046	4145	7587.5	7367.5	9200	11685
1045.9	4195	7475	7592.5	9135	12507.5
1045.8	3995	7935	7677.5	9487.5	12967.5
1045.7	4190	8347.5	8057.5	10202.5	13655
1045.6	4080	8797.5	8565	10812.5	14762.5
1045.5	4185	8992.5	8760	11662.5	15732.5
1045.4	4340	9222.5	9285	11977.5	16852.5
1045.3	4160	9780	9820	12527.5	18027.5
1045.2	4245	10382.5	10260	13410	18872.5
1045.1	4115	10870	10632.5	14000	20062.5
1045	4120	11595	11482.5	15175	21290
1044.9	4175	11962.5	12160	15827.5	22257.5
1044.8	4145	12817.5	12430	16635	23507.5
1044.7	4320	13442.5	13060	16865	24177.5
1044.6	4385	14147.5	13475	17082.5	24987.5
1044.5	4205	14430	14077.5	17390	25215
1044.4	4250	14640	14267.5	17640	25242.5
1044.3	4135	14562.5	14315	17232.5	24947.5
1044.2	4435	14720	14310	16955	24350
1044.1	4205	14247.5	14172.5	16460	23165
1044	4325	14247.5	13857.5	15697.5	22120
1043.9	4185	13825	13522.5	14950	21067.5
1043.8	4225	13320	13150	14062.5	19637.5
1043.7	4275	12560	12435	13122.5	18637.5
1043.6	4065	12015	11882.5	12160	17115
1043.5	3895	11072.5	11390	11562.5	15557.5
1043.4	4245	10655	10487.5	10815	14342.5
1043.3	4305	9930	9825	10097.5	13300
1043.2	4290	9082.5	9207.5	9625	12517.5
1043.1	4095	8822.5	8725	9292.5	11980
1043	4375	8405	8505	8977.5	11340
1042.9	4300	8030	8107.5	8670	11112.5
1042.8	4040	7865	7787.5	8520	10892.5
1042.7	4175	7482.5	7457.5	8162.5	10590
1042.6	4315	7342.5	7265	8032.5	10345
1042.5	4480	7442.5	7332.5	7887.5	9947.5
1042.4	3975	7255	6992.5	7902.5	9935
1042.3	4155	7332.5	7025	7730	10035
1042.2	4000	7122.5	6855	7652.5	9767.5
1042.1	4280	6937.5	6632.5	7702.5	9740
1042	4375	6977.5	6775	7920	9607.5
1041.9	4280	6702.5	6667.5	7490	9532.5
1041.8	4325	6937.5	6470	7515	9470
1041.7	4320	6965	6735	7680	9290
1041.6	4135	6580	6555	7645	9465
1041.5	4230	6812.5	6575	7687.5	9762.5
1041.4	4220	6767.5	6755	7672.5	9527.5
1041.3	4285	6727.5	6590	7672.5	9185
1041.2	4150	6665	6610	7555	9455
1041.1	4130	6805	6492.5	7602.5	9377.5
1041	4305	6695	6477.5	7760	9505
1040.9	4240	6592.5	6540	7470	9542.5
1040.8	4075	6737.5	6590	7460	9510
1040.7	4090	6777.5	6437.5	7572.5	9527.5
1040.6	4105	6615	6520	7362.5	9235
1040.5	4150	6657.5	6510	7370	9202.5
1040.4	4020	6792.5	6355	7500	9207.5
1040.3	4255	6717.5	6420	7557.5	9457.5
1040.2	4065	6787.5	6570	7467.5	9182.5
1040.1	4040	6807.5	6545	7515	9097.5
1040	4265	6717.5	6585	7515	9522.5
1039.9	4510	6767.5	6447.5	7295	9352.5
1039.8	4245	6697.5	6305	7360	9585
1039.7	4320	6585	6415	7375	9105
1039.6	4300	6527.5	6395	7335	9227.5
1039.5	4235	6555	6595	7257.5	9305
1039.4	4190	6462.5	6480	7260	8932.5
1039.3	4355	6485	6315	7247.5	8947.5
1039.2	4125	6487.5	6450	7335	9022.5
1039.1	4135	6647.5	6317.5	7207.5	8910
1039	4250	6475	6312.5	7272.5	9195
1038.9	4490	6275	6410	7282.5	8995
1038.8	4300	6372.5	6275	7330	9297.5
1038.7	4175	6280	6215	7072.5	8860
1038.6	4105	6415	6442.5	7087.5	8915
1038.5	4260	6360	6337.5	7102.5	8805
1038.4	4360	6497.5	6175	7140	8835
1038.3	4295	6395	6372.5	7137.5	8630
1038.2	4440	6565	6362.5	7120	8835
1038.1	3905	6420	6097.5	7050	8665
1038	4120	6280	6142.5	7177.5	8772.5
1037.9	4075	6422.5	6092.5	7205	8737.5
1037.8	4195	6282.5	5992.5	7010	8630
1037.7	4215	6162.5	6165	7342.5	8575
1037.6	4235	6232.5	6030	6922.5	8727.5
1037.5	4330	6270	6060	6822.5	8520
1037.4	4045	6185	6120	7095	8602.5
1037.3	4120	6292.5	6150	7072.5	8550
1037.2	4080	6360	6035	7060	8597.5
1037.1	4155	6147.5	5980	7010	8570
1037	4305	6197.5	6002.5	6782.5	8302.5
1036.9	4270	6140	5787.5	6692.5	8222.5
1036.8	4115	6177.5	5807.5	6902.5	8235
1036.7	4185	6257.5	6135	6955	8275
1036.6	4130	6380	6117.5	6875	8530
1036.5	4125	6157.5	5960	6780	8370
1036.4	4310	6085	5957.5	6785	8005
1036.3	4010	5975	5995	6712.5	7942.5
1036.2	4225	5990	5885	6645	8250
1036.1	4315	6155	5785	6597.5	8340
1036	4245	5992.5	5797.5	6792.5	8270
1035.9	4075	6150	5715	6720	8235
1035.8	4130	6165	5935	6565	8125
1035.7	4350	6132.5	5927.5	6707.5	8100
1035.6	4375	5902.5	5792.5	6822.5	8002.5
1035.5	4165	5995	5830	6662.5	8277.5
1035.4	4315	6025	5787.5	6690	8057.5
1035.3	4185	6047.5	5962.5	6430	7935
1035.2	4120	6072.5	5537.5	6527.5	7980
1035.1	4340	5952.5	5810	6537.5	8045
1035	4285	5845	5810	6572.5	7860
1034.9	4125	5935	5815	6597.5	7800
1034.8	4115	5877.5	5642.5	6565	7752.5
1034.7	4305	5760	5772.5	6655	8047.5
1034.6	4405	5775	5655	6382.5	7900
1034.5	4205	5830	5750	6250	7765
1034.4	3955	5762.5	5795	6295	7767.5
1034.3	4235	5807.5	5785	6440	7870
1034.2	4175	5845	5647.5	6322.5	7532.5
1034.1	4035	5712.5	5557.5	6310	7675
1034	4425	5660	5627.5	6307.5	7567.5
1033.9	4330	5700	5745	6365	7657.5
1033.8	4280	5745	5677.5	6255	7757.5
1033.7	4455	5755	5547.5	6302.5	7662.5
1033.6	4425	5742.5	5540	6315	7845
1033.5	4430	5627.5	5645	6372.5	7765
1033.4	4295	5767.5	5500	6362.5	7662.5
1033.3	4115	5535	5667.5	6427.5	7487.5
1033.2	4005	5767.5	5752.5	6290	7570
1033.1	4510	5707.5	5575	6062.5	7685
1033	4530	5585	5452.5	6035	7427.5
1032.9	4240	5690	5450	6277.5	7485
1032.8	4450	5560	5377.5	6250	7512.5
1032.7	4340	5560	5410	6187.5	7365
1032.6	4335	5537.5	5422.5	6147.5	7445
1032.5	4210	5675	5377.5	6295	7615
1032.4	4270	5667.5	5202.5	6152.5	7227.5
1032.3	4370	5530	5297.5	6007.5	7210
1032.2	4380	5760	5395	6005	7542.5
1032.1	4135	5775	5282.5	6085	7417.5
1032	4155	5517.5	5470	5962.5	7425
1031.9	3965	5400	5117.5	5902.5	7377.5
1031.8	3985	5360	5317.5	5935	7265
1031.7	4350	5640	5340	5825	7507.5
1031.6	4365	5472.5	5267.5	5987.5	7190
1031.5	4260	5392.5	5395	6017.5	7122.5
1031.4	4260	5592.5	5215	5990	7240
1031.3	4315	5427.5	5232.5	6010	7130
1031.2	4250	5565	5410	5855	7160
1031.1	4200	5352.5	5347.5	5977.5	7232.5
1031	4030	5327.5	5372.5	5822.5	7070
1030.9	4135	5442.5	5147.5	5772.5	7252.5
1030.8	4350	5367.5	5067.5	5860	7170
1030.7	4245	5382.5	5067.5	5727.5	7080
1030.6	4040	5325	5117.5	5810	7225
1030.5	4315	5257.5	5202.5	6010	7162.5
1030.4	4610	5172.5	5267.5	5790	7085
1030.3	4500	5245	5197.5	6027.5	7157.5
1030.2	4345	5377.5	5120	5832.5	6905
1030.1	4130	5245	5275	5755	6872.5
1030	4330	5470	5092.5	5745	6820
1029.9	4100	5557.5	5142.5	5665	7070
1029.8	4155	5255	5312.5	5662.5	7057.5
1029.7	4140	5187.5	5010	5620	7145
1029.6	4110	5055	4952.5	5582.5	6690
1029.5	4240	5100	5132.5	5530	6877.5
1029.4	4295	5172.5	5130	5610	7007.5
1029.3	4150	5225	4825	5732.5	6777.5
1029.2	4185	5225	4810	5607.5	6932.5
1029.1	4330	5042.5	4922.5	5632.5	6987.5
1029	4480	5330	5025	5550	6770
1028.9	4285	5217.5	4950	5497.5	6612.5
1028.8	4370	4985	5000	5687.5	6775
1028.7	4245	4952.5	4992.5	5552.5	6655
1028.6	4265	5057.5	4862.5	5502.5	6555
1028.5	4280	5122.5	4840	5412.5	6595
1028.4	4195	5030	4897.5	5390	6500
1028.3	4415	5120	4885	5565	6765
1028.2	4185	5152.5	4730	5540	6542.5
1028.1	4085	5087.5	4742.5	5382.5	6467.5
1028	4240	5082.5	4835	5295	6547.5
1027.9	4230	5025	4892.5	5372.5	6545
1027.8	4190	5092.5	4845	5390	6702.5
1027.7	4330	5017.5	4715	5330	6540
1027.6	4340	5017.5	4767.5	5420	6442.5
1027.5	4220	4962.5	4707.5	5462.5	6407.5
1027.4	4010	4975	4787.5	5417.5	6275
1027.3	4125	5037.5	4612.5	5375	6515
1027.2	4265	4947.5	4672.5	5322.5	6327.5
1027.1	4330	4955	4917.5	5515	6445
1027	4395	4882.5	4787.5	5430	6562.5
1026.9	4370	4860	4785	5575	6520
1026.8	4480	4962.5	4647.5	5407.5	6522.5
1026.7	4330	4932.5	4632.5	5315	6537.5
1026.6	4035	4880	4680	5220	6452.5
1026.5	4285	4860	4805	5262.5	6257.5
1026.4	4290	4972.5	4785	5215	6335
1026.3	4310	4822.5	4740	5362.5	6435
1026.2	4120	4852.5	4507.5	5390	6497.5
1026.1	4355	4712.5	4552.5	5182.5	6230
1026	4145	4800	4670	5280	6515
1025.9	3975	4890	4797.5	5270	6397.5
1025.8	4235	4777.5	4802.5	5282.5	6257.5
1025.7	4445	4937.5	4882.5	5482.5	6247.5
1025.6	4485	5007.5	4655	5442.5	6285
1025.5	4350	4927.5	4717.5	5277.5	6425
1025.4	4190	4890	4532.5	5320	6375
1025.3	4310	4870	4647.5	5477.5	6342.5
1025.2	4235	4905	4595	5335	6262.5
1025.1	4360	4835	4862.5	5302.5	6320
1025	4310	5000	4862.5	5250	6475
1024.9	4050	4967.5	4735	5650	6530
1024.8	4375	5132.5	4850	5537.5	6777.5
1024.7	4230	5135	4710	5357.5	6557.5
1024.6	4215	4865	4677.5	5585	6517.5
1024.5	4420	5102.5	4787.5	5622.5	6865
1024.4	4330	5055	4980	5402.5	6792.5
1024.3	4140	5052.5	4837.5	5620	6660
1024.2	4240	5302.5	4955	5692.5	6725
1024.1	4320	5262.5	4987.5	5625	7007.5
1024	4045	5210	4997.5	5832.5	7035
1023.9	4410	5397.5	5105	5912.5	7200
1023.8	4240	5312.5	5065	6140	7475
1023.7	4115	5245	4992.5	6077.5	7430
1023.6	4320	5465	5320	6262.5	7875
1023.5	4055	5445	5405	6125	7957.5
1023.4	4235	5577.5	5695	6462.5	8212.5
1023.3	4360	5775	5522.5	6717.5	8655
1023.2	4115	5802.5	5890	7157.5	9350
1023.1	4375	6065	5935	7332.5	9995
1023	4225	6417.5	6477.5	7685	10565
1022.9	4365	6595	6665	8617.5	11602.5
1022.8	4280	6925	6952.5	9402.5	12625
1022.7	4065	7247.5	7297.5	9932.5	13732.5
1022.6	4315	8060	8075	10960	15452.5
1022.5	4195	8407.5	8642.5	12445	17295
1022.4	4275	9592.5	9627.5	13627.5	19252.5
1022.3	4385	10525	10165	15037.5	21722.5
1022.2	4220	11432.5	11255	16440	23992.5
1022.1	4330	12780	12480	18480	26475
1022	4285	14065	14060	19875	29085
1021.9	4285	15412.5	15177.5	21780	31872.5
1021.8	4390	17007.5	16715	23447.5	34015
1021.7	4410	18095	17845	24830	36385
1021.6	4390	19367.5	19072.5	25780	38100
1021.5	4265	20402.5	20215	26470	38995
1021.4	4345	21325	20552.5	26972.5	39300
1021.3	4375	22027.5	21180	26830	39475
1021.2	4370	22265	21095	25967.5	38840
1021.1	4140	21742.5	21082.5	24942.5	37795
1021	4090	21415	20977.5	23810	35760
1020.9	4255	20672.5	20340	22050	33145
1020.8	4565	19465	19422.5	20292.5	30375
1020.7	4270	18322.5	18207.5	18537.5	27827.5
1020.6	4350	16927.5	16687.5	16362.5	24397.5
1020.5	4215	15325	15575	14867.5	21500
1020.4	4180	13960	14330	13237.5	18422.5
1020.3	4325	12605	13110	11630	16390
1020.2	4230	11235	11402.5	10220	14435
1020.1	4165	10060	10450	9367.5	12560
1020	4365	9007.5	9160	8707.5	11062.5
1019.9	4420	8297.5	8380	7792.5	10145
1019.8	4260	7565	7612.5	7175	9687.5
1019.7	4205	7007.5	7072.5	6895	8957.5
1019.6	4435	6485	6595	6765	8440
1019.5	4465	6207.5	6157.5	6352.5	8062.5
1019.4	4470	6145	5885	6380	7757.5
1019.3	4120	6045	5725	5967.5	7407.5
1019.2	4350	5802.5	5485	5972.5	7160
1019.1	4270	5507.5	5242.5	5855	7105
1019	4220	5417.5	5145	5955	6760
1018.9	4075	5420	5212.5	5792.5	6745
1018.8	4320	5415	5212.5	5562.5	6857.5
1018.7	4280	5240	4970	5397.5	6782.5
1018.6	4080	5272.5	5085	5365	6572.5
1018.5	4190	5062.5	4787.5	5532.5	6547.5
1018.4	4355	5080	4825	5375	6397.5
1018.3	4315	5100	4797.5	5447.5	6475
1018.2	4425	4905	5020	5347.5	6352.5
1018.1	4405	4925	4987.5	5417.5	6035
1018	4235	4805	4950	5242.5	6167.5
1017.9	4350	4975	4667.5	5227.5	6140
1017.8	4660	4945	4742.5	5235	6167.5
1017.7	4655	5000	4730	5147.5	6207.5
1017.6	4520	4805	4640	5152.5	6050
1017.5	4045	4927.5	4502.5	4992.5	5950
1017.4	4360	4847.5	4622.5	5107.5	6125
1017.3	4220	4927.5	4615	5165	6000
1017.2	4350	4940	4677.5	4977.5	5870
1017.1	4330	4957.5	4630	5077.5	5967.5
1017	4290	4717.5	4467.5	5020	5965
1016.9	4220	4887.5	4752.5	5217.5	5980
1016.8	4405	4792.5	4672.5	5100	5797.5
1016.7	4000	4710	4570	5187.5	5810
1016.6	4225	4782.5	4607.5	5005	5747.5
1016.5	4475	4745	4565	5047.5	5912.5
1016.4	4470	4665	4662.5	5005	5822.5
1016.3	4335	4580	4505	4992.5	5867.5
1016.2	4445	4845	4492.5	5040	5692.5
1016.1	4550	4830	4615	4857.5	5760
1016	4730	4780	4410	4902.5	5952.5
1015.9	4595	4757.5	4517.5	5130	5832.5
1015.8	4325	4582.5	4577.5	5080	5655
1015.7	4160	4775	4427.5	5095	5735
1015.6	4450	4790	4425	5130	5787.5
1015.5	4445	4642.5	4545	5090	5880
1015.4	4380	4612.5	4547.5	4905	5767.5
1015.3	4360	4677.5	4482.5	5005	5857.5
1015.2	4390	4675	4470	4880	5642.5
1015.1	4330	4755	4492.5	4852.5	5550
1015	4050	4745	4540	4875	5685
1014.9	4440	4660	4450	4920	5487.5
1014.8	4405	4675	4547.5	4900	5717.5
1014.7	4230	4662.5	4432.5	4732.5	5670
1014.6	4385	4540	4507.5	5115	5625
1014.5	4210	4785	4457.5	4952.5	5575
1014.4	4335	4637.5	4692.5	4950	5575
1014.3	4245	4682.5	4752.5	4987.5	5737.5
1014.2	4460	4565	4550	4957.5	5425
1014.1	4300	4655	4505	4950	5520
1014	4330	4660	4462.5	5010	5627.5
1013.9	4300	4682.5	4400	5137.5	5655
1013.8	4160	4620	4445	4967.5	5670
1013.7	4140	4655	4337.5	4832.5	5510
1013.6	4285	4677.5	4395	4905	5505
1013.5	4210	4662.5	4355	5052.5	5507.5
1013.4	4365	4652.5	4400	5010	5642.5
1013.3	4475	4712.5	4442.5	5010	5822.5
1013.2	4385	4505	4427.5	4930	5852.5
1013.1	4290	4860	4535	4892.5	5567.5
1013	4220	4795	4357.5	4785	5595
