# Supplementary material for: Robust metal ion-chelated polymer interfacial layer for ultraflexible non-fullerene organic solar cells
Source: Nat Commun. 2020 Sep 9;11:4508. doi: 10.1038/s41467-020-18373-0 (PMC7481191; doi:10.1038/s41467-020-18373-0)
Supplement: Supplementary file 7 — Source Data [file 41467_2020_18373_MOESM7_ESM.zip › Source Data/Figure 2g.xlsx]

## Sheet: Sheet1
Bending test of PEI-Zn and ZnO
	ZnO	PEI-Zn
Bending radius (mm)	R/R0	R/R0
1.1	--	1.27261
2.2	--	0.88435
3.1	11.896	0.9952
4	5.43636	0.96724
5	0.96542	0.98653
6	0.94545	0.94545
8	0.95455	0.95455
12	1	1
