# Supplementary material for: Robust metal ion-chelated polymer interfacial layer for ultraflexible non-fullerene organic solar cells
Source: Nat Commun. 2020 Sep 9;11:4508. doi: 10.1038/s41467-020-18373-0 (PMC7481191; doi:10.1038/s41467-020-18373-0)
Supplement: Supplementary file 7 — Source Data [file 41467_2020_18373_MOESM7_ESM.zip › Source Data/Figure 3c.xlsx]

## Sheet: Sheet1
Bending text of ultrathin organic solar cells (normalized photovoltaic parameters as a function of cycling times )
PEN/ITO/ZnO						PEN/ITO/PEI-Zn
Cycling times	Norm. Voc	Norm. Jsc	Norm. FF	Norm. PCE		Cycling times	Norm. Voc	Norm. Jsc	Norm. FF	Norm. PCE
0	1	1	1	1		0	1	1	1	1
1	0.44267	0.55599	0.39084	0.09619		1	1	0.783	0.80608	0.63116
						3	0.96296	0.76311	0.78726	0.57852
						5	0.94074	0.74322	0.76845	0.53728
						7	0.92593	0.65642	0.70912	0.431
						10	0.18519	0.21157	0.36179	0.01418
