# Supplementary material for: Robust metal ion-chelated polymer interfacial layer for ultraflexible non-fullerene organic solar cells
Source: Nat Commun. 2020 Sep 9;11:4508. doi: 10.1038/s41467-020-18373-0 (PMC7481191; doi:10.1038/s41467-020-18373-0)
Supplement: Supplementary file 7 — Source Data [file 41467_2020_18373_MOESM7_ESM.zip › Source Data/Figure 3d.xlsx]

## Sheet: Sheet1
Bending text of ultrathin organic solar cells (normalized photovoltaic parameters as a function of cycling times )
PEN/AgNWs/ZnO						PEN/AgNWs/PEI-Zn
Cycling times	Norm. Voc	Norm. Jsc	Norm. FF	Norm. PCE		Cycling times	Norm. Voc	Norm. Jsc	Norm. FF	Norm. PCE
0	1	1	1	1		0	1	1	1	1
1	0.99147	0.91749	0.85333	0.77625		2	0.9951	0.998	1	0.99311
3	0.99269	0.89285	0.80741	0.71563		3	0.99755	0.99425	0.98592	0.97785
5	0.99026	0.86417	0.80741	0.69094		4	0.99266	0.99389	0.99014	0.97686
7	0.9866	0.87591	0.82815	0.71567		5	0.99388	0.99389	0.98873	0.97668
10	0.98051	0.88647	0.85333	0.74171		10	0.99266	0.99574	0.98732	0.9759
15	0.98173	0.85766	0.86667	0.72972		15	0.98776	0.98761	0.9854	0.96128
20	0.97564	0.89238	0.87259	0.75972		20	0.98776	0.98558	0.97324	0.94747
30	0.98417	0.88562	0.85926	0.74893		30	0.99388	0.96523	0.96338	0.92419
40	0.97442	0.88821	0.85037	0.73599		40	0.99143	0.96628	0.95915	0.91887
50	0.98173	0.86949	0.84296	0.71956		50	0.99021	0.96412	0.95634	0.913
60	0.97199	0.84925	0.83852	0.68296		60	0.9951	0.96232	0.9507	0.9104
80	0.97077	0.81409	0.77037	0.60881		70	0.98898	0.96014	0.94648	0.89874
90	0.97442	0.83957	0.77333	0.63266		80	0.98898	0.9583	0.94225	0.89301
100	0.97564	0.8354	0.73778	0.60133		90	0.99143	0.953	0.92254	0.87164
						100	0.9951	0.9555	0.93662	0.89056
