# Supplementary material for: Robust metal ion-chelated polymer interfacial layer for ultraflexible non-fullerene organic solar cells
Source: Nat Commun. 2020 Sep 9;11:4508. doi: 10.1038/s41467-020-18373-0 (PMC7481191; doi:10.1038/s41467-020-18373-0)
Supplement: Supplementary file 7 — Source Data [file 41467_2020_18373_MOESM7_ESM.zip › Source Data/Figure 3e.xlsx]

## Sheet: Sheet1
Bending text of ultrathin organic solar cells (normalized photovoltaic parameters as a function of cycling times )
PEN/PEDOT:PSS/PEI-Zn
Cycling times	Norm. Voc	Norm. Jsc	Norm. FF	Norm. PCE
0	1	1	1	1
5	0.99037	1.00197	0.98709	0.97951
10	1	0.99016	0.97848	0.96885
15	0.99398	0.99606	0.98422	0.97444
20	0.99037	0.98819	0.98852	0.96744
30	0.98917	0.99409	0.99426	0.97768
40	0.98676	0.99016	0.98565	0.96303
50	0.99158	0.98228	0.99139	0.96562
60	0.98797	0.97638	1.00574	0.97016
70	0.98797	0.9685	0.99713	0.9541
80	0.98436	0.98622	0.98996	0.96104
90	0.98676	0.98228	0.98996	0.95955
100	0.98556	0.99016	0.98709	0.96326
