# Supplementary material for: Robust metal ion-chelated polymer interfacial layer for ultraflexible non-fullerene organic solar cells
Source: Nat Commun. 2020 Sep 9;11:4508. doi: 10.1038/s41467-020-18373-0 (PMC7481191; doi:10.1038/s41467-020-18373-0)
Supplement: Supplementary file 7 — Source Data [file 41467_2020_18373_MOESM7_ESM.zip › Source Data/Figure S1.xlsx]

## Sheet: Sheet1
Transmittance spectra of glass/PEDOT:PSS and glass/AgNWs electrodes
	Glass/AgNWs	Glass/PEDOT:PSS
Wavelength (nm)	Transmittance (%)	Transmittance (%)
300	93.4388	82.4321
301	93.8495	82.3054
302	93.2738	82.3054
303	93.1163	82.2399
304	92.9817	82.196
305	92.8071	82.2422
306	92.7132	82.3198
307	92.7151	82.4078
308	92.8176	82.5133
309	93.1078	82.7247
310	93.2159	82.7273
311	93.2728	82.8014
312	93.1922	82.7943
313	93.3942	82.9919
314	93.4436	82.9882
315	93.5716	83.2632
316	93.5384	83.286
317	93.5517	83.2697
318	93.5631	83.1231
319	93.6342	83.3466
320	93.4369	83.2543
321	93.4103	83.4535
322	93.3022	83.5826
323	93.1438	83.7143
324	93.2434	83.5661
325	92.7483	83.6509
326	92.6781	83.5542
327	92.4154	83.7697
328	92.11	83.9075
329	91.9924	83.9807
330	91.5666	83.9457
331	91.2498	84.0611
332	90.6835	83.9037
333	90.1647	83.8707
334	89.6621	83.9309
335	89.0901	83.9649
336	88.3484	84.0239
337	87.7964	84.087
338	86.9713	84.0359
339	86.0105	84.0418
340	85.0772	84.0474
341	84.0614	84.0917
342	82.8	84.1856
343	82.0678	84.3437
344	81.2901	84.4215
345	80.5863	84.5512
346	79.929	84.6425
347	79.5639	84.729
348	79.3467	84.7509
349	79.4747	84.756
350	79.5572	84.7612
351	79.9689	84.7214
352	80.2638	84.7189
353	80.7978	84.7446
354	81.1478	84.7612
355	81.6704	84.7703
356	82.1408	84.8086
357	82.561	84.7816
358	82.9527	84.817
359	83.3122	84.9924
360	83.7466	85.0801
361	84.1316	85.1441
362	84.3735	85.1832
363	84.5366	85.2159
364	84.6362	85.1666
365	85.0279	85.1899
366	84.9871	85.2102
367	85.0014	85.2208
368	85.1275	85.22
369	85.2413	85.1691
370	85.2167	85.1562
371	85.2755	85.1018
372	85.1816	85.1604
373	85.3096	85.1186
374	85.2897	85.1897
375	85.5543	85.2459
376	85.4927	85.289
377	85.9214	85.2765
378	85.9299	85.2635
379	86.2069	85.2902
380	86.2761	85.3023
381	86.7674	85.3628
382	86.571	85.3943
383	87.2824	85.4735
384	86.9191	85.4969
385	87.3194	85.4626
386	87.5195	85.4604
387	87.6039	85.462
388	87.8524	85.5347
389	87.8979	85.5292
390	88.1569	85.5992
391	88.1626	85.6396
392	88.4054	85.6812
393	88.412	85.6771
394	88.559	85.6989
395	88.5761	85.6872
396	88.7174	85.7524
397	88.724	85.7849
398	88.8502	85.8244
399	88.8635	85.9345
400	88.9782	85.9551
401	89.0086	85.8862
402	89.0968	85.8485
403	89.1053	85.8602
404	89.1878	85.8119
405	89.1727	85.8602
406	89.2789	85.9228
407	89.2457	85.9972
408	89.3083	85.9829
409	89.3263	85.9703
410	89.388	85.9515
411	89.3642	85.9009
412	89.4069	85.9027
413	89.4079	85.9553
414	89.4572	85.9863
415	89.4126	85.9599
416	89.4743	86.0401
417	89.4705	86.0334
418	89.5198	86.0034
419	89.5539	86.0306
420	89.5663	86.0455
421	89.5966	86.0323
422	89.5701	86.038
423	89.6222	86.0691
424	89.644	86.009
425	89.6839	86.0605
426	89.6573	86.0181
427	89.6772	86.0081
428	89.6687	85.9933
429	89.7209	86.0695
430	89.7104	86.0651
431	89.7493	86.0995
432	89.6924	86.1597
433	89.7436	86.1279
434	89.7114	86.056
435	89.7702	86.0153
436	89.7247	86.0041
437	89.828	85.9762
438	89.7275	85.9798
439	89.829	86.0115
440	89.7664	86.0015
441	89.8337	86.0019
442	89.7854	85.9667
443	89.8546	85.9855
444	89.7806	85.9875
445	89.8423	85.9943
446	89.7389	85.9729
447	89.8157	85.9711
448	89.7806	85.9342
449	89.8631	85.9224
450	89.81	85.9074
451	89.8878	85.9244
452	89.8233	85.9046
453	89.8925	85.912
454	89.811	85.8691
455	89.8641	85.8698
456	89.8555	85.861
457	89.866	85.8368
458	89.8328	85.814
459	89.8783	85.844
460	89.8783	85.856
461	89.8887	85.8396
462	89.8366	85.8587
463	89.8868	85.8467
464	89.8736	85.8245
465	89.9011	85.7861
466	89.8973	85.7675
467	89.9229	85.7563
468	89.9172	85.7171
469	89.94	85.6486
470	89.9333	85.6106
471	89.94	85.5686
472	89.9409	85.4959
473	89.9457	85.464
474	89.9125	85.4568
475	89.9362	85.4305
476	89.9295	85.3938
477	89.9352	85.3695
478	89.9665	85.3501
479	89.9286	85.3376
480	89.9675	85.3496
481	89.9267	85.3643
482	89.9741	85.3524
483	89.9513	85.3607
484	89.9826	85.3302
485	89.939	85.2736
486	89.9656	85.2094
487	89.9504	85.2192
488	89.9959	85.1763
489	89.9788	85.1185
490	90.0063	85.1108
491	89.9523	85.1381
492	89.9959	85.0799
493	89.9656	85.0657
494	89.9978	85.0822
495	89.9627	85.0529
496	89.9788	85.0284
497	89.9513	85.0353
498	89.9637	85.0106
499	89.94	84.9928
500	89.977	84.9875
501	89.3567	84.9644
502	89.3307	84.9445
503	89.3473	84.9846
504	89.3148	84.9617
505	89.3143	84.9482
506	89.3011	84.8941
507	89.304	84.861
508	89.2768	84.7849
509	89.2422	84.7898
510	89.2675	84.7478
511	89.274	84.7174
512	89.303	84.7097
513	89.2538	84.6527
514	89.303	84.5914
515	89.2563	84.5527
516	89.2216	84.5367
517	89.1719	84.4966
518	89.2104	84.5096
519	89.2034	84.4658
520	89.2285	84.4432
521	89.2496	84.4097
522	89.2767	84.4009
523	89.3025	84.3999
524	89.2999	84.4111
525	89.3293	84.4011
526	89.321	84.402
527	89.3425	84.3685
528	89.3443	84.3214
529	89.3541	84.3171
530	89.3482	84.314
531	89.37	84.3273
532	89.3889	84.3082
533	89.3926	84.3057
534	89.4104	84.2809
535	89.4195	84.272
536	89.4301	84.2207
537	89.4231	84.2038
538	89.3884	84.1855
539	89.3393	84.0967
540	89.302	84.0473
541	89.2991	84.0078
542	89.2595	83.9636
543	89.2832	83.9096
544	89.3468	83.9193
545	89.3841	83.9129
546	89.3743	83.9214
547	89.4299	83.937
548	89.4163	83.9177
549	89.3422	83.8938
550	89.3142	83.8456
551	89.3067	83.8204
552	89.2846	83.7543
553	89.2509	83.7339
554	89.3045	83.7364
555	89.3004	83.7065
556	89.3299	83.6615
557	89.3173	83.6779
558	89.3119	83.6047
559	89.2758	83.5539
560	89.2943	83.5497
561	89.288	83.5225
562	89.2635	83.4835
563	89.2809	83.4993
564	89.311	83.4765
565	89.2916	83.4495
566	89.2944	83.4182
567	89.2844	83.3651
568	89.301	83.344
569	89.2807	83.3325
570	89.2517	83.2603
571	89.2188	83.2214
572	89.222	83.1843
573	89.1638	83.1573
574	89.1456	83.0993
575	89.1246	83.0955
576	89.1189	83.0999
577	89.1167	83.1037
578	89.1504	83.0847
579	89.1258	83.0634
580	89.1888	83.0552
581	89.1882	83.02
582	89.2159	83.006
583	89.2173	82.972
584	89.2372	82.9621
585	89.2092	82.9151
586	89.2256	82.8986
587	89.195	82.8425
588	89.2024	82.8152
589	89.2182	82.784
590	89.202	82.7573
591	89.169	82.7446
592	89.1703	82.7159
593	89.1493	82.7083
594	89.1364	82.7101
595	89.1125	82.724
596	89.1262	82.6598
597	89.1046	82.6394
598	89.0822	82.6222
599	89.0625	82.592
600	89.0868	82.5588
601	89.0652	82.5732
602	89.0359	82.5569
603	89.0895	82.5414
604	89.0738	82.5079
605	89.0411	82.4807
606	89.0462	82.4607
607	89.0447	82.4118
608	88.9897	82.3693
609	89.0458	82.3655
610	89.0271	82.362
611	89.0212	82.3261
612	89.0569	82.3636
613	89.0536	82.3182
614	89.0024	82.2925
615	89.0227	82.2365
616	89.0241	82.2424
617	89.0222	82.2066
618	89.0365	82.1958
619	89.0422	82.175
620	89.0404	82.1346
621	89.0258	82.105
622	88.9789	82.0547
623	88.9628	81.9989
624	88.9625	81.9786
625	88.9786	81.987
626	88.9931	81.9028
627	89.0231	81.9262
628	89.0255	81.9577
629	88.9973	81.9545
630	89.0049	81.9576
631	88.9605	81.9287
632	88.9337	81.8575
633	88.9486	81.8581
634	88.9671	81.8003
635	88.913	81.7678
636	88.9574	81.7999
637	88.9543	81.7853
638	88.9778	81.7523
639	88.9932	81.7448
640	88.9864	81.713
641	88.9933	81.6759
642	89.0045	81.6683
643	88.9509	81.6405
644	88.885	81.6003
645	88.9605	81.574
646	88.9578	81.5874
647	88.934	81.5592
648	88.9612	81.516
649	88.9843	81.5071
650	88.9351	81.5094
651	88.9092	81.5094
652	88.8758	81.469
653	88.8335	81.4351
654	88.8425	81.4446
655	88.849	81.4358
656	88.7531	81.3357
657	88.8433	81.3512
658	88.8732	81.374
659	88.8651	81.329
660	88.8462	81.2649
661	88.9284	81.2948
662	88.9131	81.2586
663	88.8685	81.1774
664	88.8419	81.1314
665	88.8644	81.1434
666	88.8476	81.0841
667	88.8201	81.0626
668	88.8253	81.0685
669	88.8532	81.0442
670	88.7981	80.958
671	88.7972	80.9299
672	88.8233	80.943
673	88.8417	80.9088
674	88.832	80.8899
675	88.8759	80.918
676	88.9572	80.9289
677	88.9346	80.8749
678	88.8802	80.8886
679	88.8969	80.9287
680	88.9017	80.9247
681	88.8407	80.9031
682	88.7768	80.8259
683	88.8008	80.7737
684	88.7286	80.6663
685	88.782	80.6782
686	88.7114	80.6457
687	88.7183	80.682
688	88.7196	80.6876
689	88.7985	80.7441
690	88.7173	80.6531
691	88.772	80.6304
692	88.7706	80.5737
693	88.771	80.5559
694	88.7251	80.5156
695	88.7255	80.493
696	88.7175	80.4761
697	88.6909	80.5061
698	88.6768	80.5009
699	88.6152	80.4489
700	88.6403	80.444
701	88.6201	80.4876
702	88.5972	80.4219
703	88.6167	80.4197
704	88.6737	80.4581
705	88.6541	80.5069
706	88.6684	80.475
707	88.7183	80.5157
708	88.6318	80.4041
709	88.5901	80.3232
710	88.5833	80.2541
711	88.5689	80.2179
712	88.5896	80.2019
713	88.6096	80.2306
714	88.5572	80.1497
715	88.5242	80.0827
716	88.5228	80.0236
717	88.4806	79.9735
718	88.4954	79.9402
719	88.5711	80.0479
720	88.4568	79.9721
721	88.4791	79.9895
722	88.3686	79.8651
723	88.3432	79.8423
724	88.3081	79.7393
725	88.4209	79.7732
726	88.3402	79.709
727	88.4313	79.7842
728	88.4526	79.8077
729	88.3857	79.8228
730	88.3438	79.8302
731	88.3356	79.7964
732	88.3579	79.7893
733	88.3532	79.7188
734	88.4742	79.7389
735	88.397	79.7181
736	88.4373	79.7507
737	88.3409	79.6979
738	88.3068	79.6531
739	88.2011	79.5655
740	88.2781	79.5015
741	88.2852	79.4495
742	88.3392	79.4573
743	88.3361	79.4204
744	88.3591	79.4009
745	88.2845	79.3619
746	88.1882	79.3189
747	88.0964	79.2689
748	88.1015	79.2934
749	88.0399	79.2043
750	88.1201	79.2508
751	88.1936	79.2683
752	88.1939	79.2404
753	88.1508	79.2123
754	88.2039	79.3185
755	88.0727	79.1982
756	88.0522	79.2302
757	88.0929	79.2379
758	88.1274	79.2469
759	88.1249	79.1746
760	88.2418	79.2372
761	88.1643	79.1541
762	88.2627	79.0285
763	88.1985	78.9486
764	88.149	78.8713
765	88.0261	78.8319
766	88.0466	78.7649
767	87.9672	78.8564
768	87.974	78.8488
769	87.9347	78.8247
770	87.9927	78.7929
771	88.0771	78.8918
772	88.1659	78.9213
773	88.0955	78.8821
774	88.0649	78.8661
775	88.0748	78.9393
776	88.0474	78.8447
777	87.8849	78.7108
778	87.9504	78.6604
779	87.9982	78.7085
780	88.0181	78.6726
781	87.9813	78.7078
782	88.0375	78.7266
783	88.0451	78.7523
784	88.1759	78.7509
785	88.0532	78.6635
786	88.0401	78.5678
787	88.0412	78.6262
788	87.954	78.5658
789	87.7719	78.4437
790	87.7554	78.3962
791	87.6882	78.3542
792	87.7161	78.306
793	87.65	78.2484
794	87.6836	78.3325
795	87.7288	78.355
796	87.7258	78.3298
797	87.6283	78.1248
798	87.6769	78.1765
799	87.6613	78.1477
800	87.6391	78.1987
801	87.6253	78.2191
802	87.6549	78.3951
803	87.8411	78.3629
804	87.7841	78.2237
805	87.7787	78.1357
806	87.7142	78.0798
807	87.6997	78.116
808	87.558	78.1116
809	87.6337	78.2369
810	87.6667	78.2832
811	87.7155	78.3163
812	87.6944	78.1869
813	87.6655	78.2372
814	87.7638	78.1661
815	87.8085	78.2396
816	87.9463	78.2802
817	87.9588	78.3401
818	87.9918	78.3008
819	87.9112	78.4029
820	87.8796	78.3271
821	88.0244	78.4645
822	88.0944	78.5842
823	88.1213	78.5757
824	88.1614	78.6572
825	88.1543	78.6265
826	88.1819	78.6651
827	88.1306	78.6166
828	88.2188	78.6652
829	88.1479	78.6858
830	88.1687	78.6722
831	88.1538	78.6543
832	88.2422	78.7253
833	88.1268	78.5475
834	88.1824	78.6217
835	88.1117	78.5128
836	88.1347	78.5587
837	88.0691	78.6608
838	88.183	78.6605
839	88.2488	78.725
840	88.3142	78.7498
841	88.3038	78.6761
842	88.2992	78.7333
843	88.3109	78.638
844	88.2921	78.8097
845	88.2007	78.6633
846	88.1861	78.6812
847	88.1591	78.6215
848	88.1949	78.5017
849	88.1748	78.5809
850	88.1209	78.57
851	88.1326	78.4657
852	88.1255	78.5376
853	88.1895	78.5109
854	88.1544	78.5708
855	88.2526	78.5624
856	88.2904	78.6509
857	88.3108	78.6396
858	88.3355	78.6367
859	88.4118	78.6521
860	88.3758	78.6191
861	88.3167	78.4258
862	88.2453	78.4546
863	88.2731	78.4319
864	88.2775	78.418
865	88.1653	78.3632
866	88.07	78.2911
867	88.1209	78.2571
868	88.1626	78.2794
869	88.1377	78.3056
870	88.098	78.2762
871	88.0755	78.2166
872	88.0192	78.2695
873	88.0648	78.2233
874	87.9625	78.1747
875	87.9271	78.1869
876	87.9272	78.1287
877	88.0042	78.0938
878	87.9583	78.0915
879	87.8836	78.0931
880	87.9833	78.1158
881	87.9644	78.0772
882	88.0188	78.1414
883	88.1157	78.1627
884	88.0521	78.1368
885	88.1085	78.1327
886	88.0675	78.0736
887	88.0535	78.0723
888	88.0369	78.0715
889	88.0086	78.0184
890	87.997	77.963
891	87.9323	77.9293
892	87.945	77.9504
893	87.904	77.8852
894	87.8105	77.8502
895	87.8445	77.8554
896	87.8521	77.8335
897	87.8882	77.8477
898	87.9369	77.8572
899	87.8864	77.8295
900	87.8802	77.8329
901	87.9193	77.8085
902	87.9097	77.799
903	87.8702	77.7513
904	87.8446	77.7491
905	87.8637	77.7609
906	87.8309	77.7397
907	87.8196	77.7503
908	87.8007	77.7295
909	87.7742	77.6925
910	87.8013	77.6988
911	87.7998	77.6724
912	87.7535	77.6668
913	87.7361	77.6522
914	87.7225	77.6525
915	87.7412	77.6355
916	87.726	77.5926
917	87.7222	77.5797
918	87.7288	77.5667
919	87.698	77.5334
920	87.69	77.5125
921	87.6561	77.4854
922	87.6326	77.4672
923	87.6519	77.461
924	87.6372	77.4219
925	87.6538	77.4086
926	87.6658	77.4061
927	87.6363	77.3913
928	87.6231	77.3774
929	87.5926	77.3477
930	87.5942	77.3332
931	87.6086	77.3325
932	87.587	77.301
933	87.5727	77.2802
934	87.574	77.2739
935	87.5752	77.2572
936	87.5696	77.2466
937	87.5569	77.2089
938	87.5658	77.1822
939	87.5896	77.1815
940	87.5807	77.159
941	87.5916	77.1386
942	87.5767	77.1234
943	87.5682	77.1032
944	87.5775	77.0843
945	87.5599	77.0444
946	87.56	77.036
947	87.5563	77.032
948	87.5234	77.0026
949	87.5289	76.992
950	87.5036	76.964
951	87.5062	76.9382
952	87.4946	76.9308
953	87.4772	76.9172
954	87.4873	76.9159
955	87.4803	76.9017
956	87.4687	76.8889
957	87.4574	76.873
958	87.4487	76.8328
959	87.4669	76.8225
960	87.4649	76.8107
961	87.4569	76.7945
962	87.443	76.7838
963	87.4421	76.7668
964	87.4554	76.7549
965	87.4473	76.741
966	87.4361	76.7048
967	87.4402	76.6847
968	87.4388	76.6605
969	87.4334	76.662
970	87.4143	76.6445
971	87.4045	76.6236
972	87.3951	76.6053
973	87.3902	76.5948
974	87.3839	76.5703
975	87.3749	76.5523
976	87.3642	76.5244
977	87.3523	76.5235
978	87.344	76.5146
979	87.3249	76.49
980	87.3133	76.4675
981	87.3015	76.4591
982	87.292	76.4386
983	87.294	76.4148
984	87.2889	76.3969
985	87.2707	76.3878
986	87.2587	76.3589
987	87.2573	76.3365
988	87.2541	76.3187
989	87.251	76.296
990	87.2579	76.2918
991	87.2556	76.2735
992	87.2548	76.2539
993	87.2469	76.243
994	87.2361	76.2294
995	87.2247	76.1993
996	87.223	76.1813
997	87.2157	76.1631
998	87.2076	76.1493
999	87.2057	76.1297
1000	87.199	76.1054
1001	87.185	76.0777
1002	87.1824	76.0551
1003	87.1772	76.0295
1004	87.1697	75.9863
1005	87.1643	75.9671
1006	87.1713	75.968
1007	87.1652	75.9363
1008	87.1626	75.9182
1009	87.1566	75.8994
1010	87.1344	75.8661
1011	87.1252	75.856
1012	87.1241	75.8395
1013	87.1208	75.8212
1014	87.0995	75.7974
1015	87.0898	75.7894
1016	87.0931	75.7744
1017	87.0777	75.7347
1018	87.0686	75.7134
1019	87.055	75.6965
1020	87.0607	75.676
1021	87.0646	75.6611
1022	87.052	75.6297
1023	87.044	75.6118
1024	87.0287	75.586
1025	87.0308	75.5622
1026	87.0223	75.5447
1027	87.0019	75.5141
1028	86.9906	75.4871
1029	86.9809	75.4589
1030	86.9832	75.4239
1031	86.9729	75.408
1032	86.959	75.3852
1033	86.9529	75.3655
1034	86.9413	75.3333
1035	86.9349	75.3036
1036	86.9323	75.2882
1037	86.9257	75.2684
1038	86.9265	75.2536
1039	86.9224	75.2412
1040	86.9145	75.2236
1041	86.9005	75.2181
1042	86.8965	75.2037
1043	86.8953	75.1821
1044	86.8956	75.1629
1045	86.8872	75.1365
1046	86.8844	75.1191
1047	86.8827	75.091
1048	86.8806	75.0614
1049	86.8624	75.0309
1050	86.8647	75.0038
1051	86.8652	74.9832
1052	86.8597	74.9534
1053	86.8376	74.9089
1054	86.8285	74.8926
1055	86.8193	74.872
1056	86.8202	74.8582
1057	86.8148	74.8464
1058	86.7878	74.8213
1059	86.7809	74.8019
1060	86.7859	74.7863
1061	86.7712	74.7705
1062	86.7552	74.7464
1063	86.7404	74.723
1064	86.7388	74.7097
1065	86.7392	74.6834
1066	86.7229	74.6596
1067	86.7191	74.6421
1068	86.7103	74.613
1069	86.7118	74.5877
1070	86.7062	74.5644
1071	86.6922	74.532
1072	86.6919	74.5104
1073	86.6891	74.4926
1074	86.689	74.4657
1075	86.6848	74.4376
1076	86.6776	74.4143
1077	86.6795	74.3928
1078	86.6691	74.3606
1079	86.6496	74.3369
1080	86.6389	74.311
1081	86.6229	74.2778
1082	86.6207	74.2583
1083	86.6097	74.2322
1084	86.5993	74.2066
1085	86.5904	74.1926
1086	86.5824	74.172
1087	86.5581	74.1462
1088	86.551	74.1226
1089	86.5465	74.0976
1090	86.553	74.0694
1091	86.5431	74.0447
1092	86.5392	74.0284
1093	86.5355	74.0026
1094	86.5303	73.9775
1095	86.5238	73.9474
1096	86.5178	73.9154
1097	86.5098	73.8932
1098	86.5168	73.8798
1099	86.5076	73.8589
1100	86.4987	73.8468
