# Supplementary material for: Robust metal ion-chelated polymer interfacial layer for ultraflexible non-fullerene organic solar cells
Source: Nat Commun. 2020 Sep 9;11:4508. doi: 10.1038/s41467-020-18373-0 (PMC7481191; doi:10.1038/s41467-020-18373-0)
Supplement: Supplementary file 7 — Source Data [file 41467_2020_18373_MOESM7_ESM.zip › Source Data/Figure S10a.xlsx]

## Sheet: Sheet1
Absorption spectra of three solutions
	Y6	Y6+PEI-Zn	Y6+PEI
Wavelength (nm)	Absorbance (a.u.)	Absorbance (a.u.)	Absorbance (a.u.)
300	0.04317	0.03623	0.02456
301	0.04118	0.03608	0.02486
302	0.04793	0.0399	0.02737
303	0.04715	0.03593	0.02249
304	0.04452	0.03752	0.02436
305	0.04827	0.04181	0.02815
306	0.04603	0.0367	0.02491
307	0.04878	0.03934	0.02737
308	0.04824	0.03972	0.02401
309	0.05002	0.04155	0.0267
310	0.04692	0.04088	0.02657
311	0.04449	0.03933	0.02645
312	0.05004	0.0446	0.02816
313	0.04905	0.04347	0.03115
314	0.04646	0.04096	0.02575
315	0.04799	0.0412	0.02802
316	0.04768	0.04313	0.02833
317	0.04813	0.04256	0.02777
318	0.0471	0.04037	0.02581
319	0.04918	0.04139	0.02795
320	0.04775	0.04043	0.0261
321	0.04949	0.04254	0.02812
322	0.0497	0.04152	0.02839
323	0.049	0.041	0.02779
324	0.04806	0.04243	0.02909
325	0.0475	0.04055	0.02848
326	0.0478	0.0415	0.02916
327	0.04881	0.0409	0.02822
328	0.04838	0.04093	0.02849
329	0.04794	0.04148	0.0292
330	0.04587	0.03888	0.02697
331	0.04748	0.04119	0.02863
332	0.04689	0.03977	0.02737
333	0.04589	0.03859	0.0273
334	0.04431	0.0372	0.02707
335	0.04644	0.04026	0.02834
336	0.04531	0.03766	0.02793
337	0.04387	0.03714	0.0274
338	0.04408	0.0378	0.02752
339	0.04418	0.03718	0.02744
340	0.04174	0.03456	0.02703
341	0.0416	0.03412	0.02535
342	0.04126	0.03517	0.02749
343	0.04127	0.03406	0.02612
344	0.04038	0.03392	0.02677
345	0.03998	0.03283	0.02609
346	0.03808	0.03255	0.02612
347	0.03877	0.03375	0.02636
348	0.03915	0.03251	0.0268
349	0.0377	0.03034	0.02575
350	0.03766	0.02969	0.02534
351	0.03664	0.03104	0.02564
352	0.03665	0.03063	0.02643
353	0.03626	0.03045	0.02556
354	0.0357	0.02967	0.02506
355	0.03581	0.02921	0.02576
356	0.03373	0.02886	0.02472
357	0.03475	0.0283	0.02461
358	0.03466	0.02779	0.02554
359	0.03299	0.02576	0.02413
360	0.03348	0.02702	0.0259
361	0.03132	0.02496	0.02279
362	0.03154	0.02425	0.02517
363	0.02891	0.02373	0.02542
364	0.02712	0.02159	0.02092
365	0.0296	0.02234	0.02293
366	0.02694	0.02286	0.02279
367	0.02585	0.02098	0.02223
368	0.02565	0.02016	0.02041
369	0.02636	0.02106	0.02159
370	0.02313	0.01827	0.01876
371	0.02488	0.01905	0.02068
372	0.02482	0.01836	0.01956
373	0.02416	0.01854	0.01854
374	0.02445	0.01873	0.01893
375	0.02391	0.01669	0.01603
376	0.02229	0.01433	0.01524
377	0.02282	0.01642	0.01523
378	0.02186	0.0145	0.01501
379	0.02254	0.01686	0.01701
380	0.0235	0.01759	0.01635
381	0.02294	0.01589	0.01404
382	0.02295	0.0156	0.01395
383	0.02353	0.01601	0.0142
384	0.02086	0.01474	0.01305
385	0.02224	0.01544	0.01261
386	0.02284	0.01552	0.01358
387	0.02156	0.01574	0.01179
388	0.0213	0.01504	0.01208
389	0.02174	0.0159	0.01322
390	0.02104	0.01595	0.01235
391	0.02069	0.01509	0.01138
392	0.02061	0.01567	0.01152
393	0.02023	0.01603	0.01157
394	0.02111	0.01463	0.0104
395	0.02155	0.01558	0.01146
396	0.01918	0.0137	0.00961
397	0.01973	0.0151	0.01011
398	0.01977	0.01456	0.0101
399	0.0195	0.0139	0.00899
400	0.01744	0.01312	0.00873
401	0.01761	0.01319	0.00922
402	0.01688	0.01231	0.00861
403	0.01774	0.01276	0.00829
404	0.01692	0.01296	0.00853
405	0.01599	0.01259	0.00831
406	0.01547	0.0122	0.00801
407	0.01523	0.01201	0.00711
408	0.01419	0.01141	0.00769
409	0.01488	0.01249	0.00813
410	0.01565	0.01238	0.00795
411	0.01393	0.01119	0.00674
412	0.01459	0.01205	0.00694
413	0.01357	0.01079	0.00658
414	0.01283	0.01095	0.00565
415	0.01468	0.01253	0.00705
416	0.01318	0.0113	0.00643
417	0.01342	0.0109	0.0067
418	0.01367	0.0115	0.00726
419	0.01367	0.01205	0.00718
420	0.01293	0.0123	0.00713
421	0.01439	0.01221	0.00766
422	0.01271	0.01158	0.00696
423	0.01416	0.01201	0.0074
424	0.01397	0.01249	0.00772
425	0.01354	0.01237	0.00733
426	0.01414	0.01295	0.00803
427	0.01396	0.01286	0.00799
428	0.01438	0.01236	0.00764
429	0.01463	0.013	0.00809
430	0.01464	0.01315	0.00846
431	0.01464	0.01336	0.00825
432	0.01458	0.01351	0.00819
433	0.01473	0.01355	0.00868
434	0.01461	0.01357	0.00862
435	0.01478	0.01336	0.00773
436	0.01556	0.01428	0.00911
437	0.01538	0.01445	0.00927
438	0.01561	0.01407	0.0089
439	0.01525	0.01376	0.00863
440	0.01627	0.01485	0.00949
441	0.01615	0.01482	0.0097
442	0.01686	0.01512	0.00977
443	0.01679	0.01549	0.00948
444	0.01687	0.01565	0.00944
445	0.01644	0.01585	0.00894
446	0.01733	0.01553	0.00976
447	0.01742	0.0158	0.00991
448	0.01777	0.01621	0.00972
449	0.01771	0.01655	0.01034
450	0.01769	0.01654	0.01031
451	0.01798	0.01638	0.00993
452	0.01878	0.01703	0.01052
453	0.01861	0.01717	0.01081
454	0.01869	0.01736	0.01041
455	0.01824	0.01687	0.01012
456	0.01897	0.01764	0.01008
457	0.0193	0.01792	0.01056
458	0.02009	0.01857	0.01092
459	0.01981	0.01876	0.01096
460	0.01947	0.01785	0.0105
461	0.0196	0.01794	0.01048
462	0.0198	0.01791	0.01015
463	0.01966	0.01844	0.01047
464	0.02025	0.01813	0.01008
465	0.02039	0.01872	0.01044
466	0.02047	0.01872	0.01034
467	0.02006	0.01826	0.01001
468	0.02026	0.01829	0.00999
469	0.02031	0.0185	0.01015
470	0.02013	0.01808	0.00973
471	0.01999	0.01838	0.01033
472	0.02043	0.01864	0.00976
473	0.02014	0.01832	0.00952
474	0.01991	0.01829	0.00955
475	0.01975	0.01816	0.00961
476	0.01958	0.01816	0.0091
477	0.01912	0.01779	0.00925
478	0.01966	0.01834	0.00962
479	0.0195	0.01833	0.00937
480	0.01902	0.01794	0.00916
481	0.01862	0.0173	0.00862
482	0.01861	0.01714	0.00886
483	0.01816	0.017	0.00864
484	0.01815	0.01695	0.00871
485	0.0181	0.01711	0.00876
486	0.01785	0.01679	0.00886
487	0.01812	0.01703	0.00896
488	0.01712	0.01658	0.00835
489	0.01731	0.01614	0.0087
490	0.01678	0.01628	0.00822
491	0.01715	0.01629	0.00826
492	0.01682	0.0158	0.00804
493	0.01681	0.01609	0.00812
494	0.0164	0.01491	0.00786
495	0.0168	0.01535	0.00806
496	0.01674	0.01599	0.0083
497	0.01611	0.01574	0.00811
498	0.01583	0.01525	0.00733
499	0.01571	0.01474	0.00754
500	0.01552	0.01484	0.00723
501	0.01524	0.01465	0.00681
502	0.01513	0.01488	0.00723
503	0.01493	0.01427	0.00688
504	0.01485	0.01419	0.00666
505	0.01513	0.01416	0.00702
506	0.01456	0.01375	0.00655
507	0.01478	0.01435	0.00655
508	0.01423	0.01403	0.00653
509	0.01439	0.01411	0.00609
510	0.01422	0.01383	0.00643
511	0.01452	0.0141	0.00667
512	0.01428	0.0139	0.00617
513	0.01426	0.0145	0.00627
514	0.01418	0.01406	0.00615
515	0.0146	0.01399	0.00638
516	0.01428	0.01429	0.00636
517	0.01385	0.01428	0.00607
518	0.0144	0.01408	0.00614
519	0.01442	0.01408	0.00576
520	0.01452	0.01416	0.00575
521	0.01495	0.01417	0.00516
522	0.0148	0.01448	0.00581
523	0.01515	0.01476	0.00567
524	0.01533	0.01506	0.00567
525	0.01597	0.01534	0.00599
526	0.01613	0.01543	0.00578
527	0.01624	0.0153	0.00531
528	0.01627	0.01544	0.00564
529	0.01673	0.01645	0.00636
530	0.01803	0.01716	0.00663
531	0.01768	0.017	0.00662
532	0.01836	0.01703	0.00634
533	0.01865	0.01768	0.00617
534	0.01926	0.01818	0.00686
535	0.01959	0.01826	0.00718
536	0.0199	0.01872	0.00733
537	0.02003	0.01911	0.00696
538	0.02037	0.01914	0.007
539	0.02098	0.01933	0.0071
540	0.02082	0.0193	0.00726
541	0.02091	0.01915	0.00637
542	0.02122	0.01996	0.00718
543	0.02099	0.01995	0.00706
544	0.02152	0.01998	0.00697
545	0.02163	0.0202	0.00722
546	0.02139	0.02035	0.00722
547	0.02154	0.02027	0.00773
548	0.02179	0.02086	0.00731
549	0.02219	0.02084	0.00761
550	0.02222	0.02089	0.0075
551	0.02284	0.02098	0.00755
552	0.02337	0.02166	0.00779
553	0.02322	0.02173	0.00762
554	0.02344	0.02188	0.00788
555	0.02427	0.02227	0.00804
556	0.02511	0.02292	0.00886
557	0.02489	0.02351	0.00829
558	0.02554	0.02396	0.00869
559	0.02647	0.02463	0.00918
560	0.0273	0.02503	0.00898
561	0.02733	0.02546	0.00906
562	0.0286	0.02614	0.00906
563	0.02943	0.02722	0.01001
564	0.03014	0.02788	0.00999
565	0.03107	0.02831	0.01031
566	0.03193	0.0292	0.01086
567	0.03295	0.03018	0.01084
568	0.03455	0.03142	0.01137
569	0.03549	0.03257	0.01169
570	0.03675	0.03341	0.01197
571	0.03811	0.03469	0.01221
572	0.03919	0.03591	0.01295
573	0.04022	0.03657	0.01293
574	0.04127	0.03709	0.01318
575	0.04236	0.03778	0.01387
576	0.04304	0.03928	0.01423
577	0.04439	0.03984	0.01454
578	0.04517	0.04034	0.01478
579	0.0455	0.04072	0.01468
580	0.04667	0.04207	0.0159
581	0.04703	0.04228	0.01572
582	0.04747	0.04271	0.01614
583	0.04763	0.04248	0.01596
584	0.0476	0.04286	0.01631
585	0.04787	0.04289	0.01659
586	0.04741	0.04274	0.01651
587	0.04702	0.042	0.01657
588	0.0468	0.04198	0.01736
589	0.04648	0.04208	0.01732
590	0.04568	0.0411	0.01667
591	0.04496	0.0405	0.01704
592	0.04421	0.0403	0.01719
593	0.04369	0.0398	0.01746
594	0.04269	0.03917	0.01736
595	0.04164	0.03849	0.01686
596	0.04062	0.03735	0.01712
597	0.04022	0.03713	0.0176
598	0.03931	0.03659	0.01791
599	0.03821	0.03563	0.01749
600	0.03748	0.03495	0.01748
601	0.03679	0.03473	0.01786
602	0.03654	0.0344	0.01801
603	0.03567	0.03369	0.01815
604	0.03544	0.03387	0.01839
605	0.0346	0.03328	0.01837
606	0.03455	0.03287	0.01858
607	0.03436	0.0334	0.01933
608	0.03362	0.03267	0.01907
609	0.03368	0.03273	0.01945
610	0.03397	0.03262	0.01956
611	0.03379	0.03259	0.01974
612	0.03411	0.03321	0.02031
613	0.0345	0.03345	0.02068
614	0.03441	0.03349	0.02081
615	0.03524	0.03394	0.02146
616	0.03524	0.03427	0.02129
617	0.03591	0.0346	0.02187
618	0.03619	0.03504	0.022
619	0.03735	0.03622	0.02259
620	0.03793	0.03668	0.02317
621	0.03898	0.03753	0.02381
622	0.03987	0.03843	0.02409
623	0.04125	0.03946	0.02461
624	0.04243	0.04042	0.02501
625	0.0435	0.04144	0.02531
626	0.0451	0.04251	0.02605
627	0.04629	0.04422	0.02682
628	0.04701	0.0448	0.02658
629	0.04889	0.04587	0.02736
630	0.05038	0.04768	0.02798
631	0.05194	0.04929	0.02915
632	0.05378	0.05023	0.02934
633	0.05545	0.05154	0.03015
634	0.0568	0.05302	0.03028
635	0.05819	0.05416	0.031
636	0.0599	0.05533	0.03174
637	0.06173	0.05731	0.0323
638	0.06304	0.05859	0.0329
639	0.06466	0.0594	0.03355
640	0.06627	0.06126	0.03424
641	0.06735	0.06205	0.03465
642	0.06924	0.06344	0.03546
643	0.07034	0.06445	0.03549
644	0.07147	0.06543	0.03656
645	0.07259	0.06674	0.03738
646	0.07368	0.06754	0.03791
647	0.07392	0.06814	0.03845
648	0.0752	0.06904	0.03915
649	0.07567	0.06961	0.0396
650	0.07631	0.0701	0.04007
651	0.07633	0.0706	0.04069
652	0.07655	0.07057	0.04081
653	0.0771	0.07089	0.0419
654	0.07699	0.07082	0.04221
655	0.07677	0.0711	0.04271
656	0.07695	0.07128	0.04325
657	0.07741	0.07146	0.04408
658	0.07668	0.07136	0.04426
659	0.07608	0.07114	0.04438
660	0.07616	0.07095	0.045
661	0.07602	0.07121	0.04557
662	0.07564	0.07102	0.04631
663	0.07586	0.07131	0.04726
664	0.07581	0.07138	0.04745
665	0.07582	0.07114	0.04811
666	0.0754	0.07116	0.04849
667	0.07556	0.071	0.04926
668	0.07594	0.07178	0.04993
669	0.07589	0.0721	0.05028
670	0.07628	0.07217	0.05071
671	0.07702	0.07284	0.05128
672	0.07736	0.07352	0.05167
673	0.07788	0.07378	0.05231
674	0.07927	0.07476	0.05262
675	0.08065	0.07591	0.05366
676	0.08202	0.07719	0.0547
677	0.08349	0.07797	0.05483
678	0.0849	0.07928	0.05486
679	0.08677	0.08118	0.05608
680	0.08795	0.08245	0.05617
681	0.09106	0.08496	0.05781
682	0.093	0.08634	0.05783
683	0.09559	0.08816	0.05841
684	0.09826	0.08985	0.05884
685	0.10073	0.09284	0.05999
686	0.10328	0.09432	0.05951
687	0.10703	0.09748	0.06108
688	0.11011	0.10015	0.06172
689	0.1134	0.10274	0.0619
690	0.1164	0.10505	0.06228
691	0.11985	0.10785	0.06219
692	0.12412	0.1111	0.06333
693	0.12701	0.11343	0.06353
694	0.13089	0.11656	0.06399
695	0.13481	0.11978	0.06489
696	0.13818	0.12247	0.06445
697	0.14218	0.12592	0.06531
698	0.14574	0.12852	0.06566
699	0.14889	0.13085	0.06484
700	0.15263	0.13336	0.06571
701	0.1552	0.13596	0.06566
702	0.15843	0.13852	0.06584
703	0.16186	0.14096	0.06578
704	0.16408	0.14302	0.06532
705	0.16679	0.14525	0.06589
706	0.16959	0.14746	0.06602
707	0.17127	0.14847	0.06551
708	0.1736	0.15011	0.06536
709	0.17516	0.15191	0.06487
710	0.17658	0.15221	0.06475
711	0.17659	0.15259	0.06417
712	0.17757	0.15318	0.0638
713	0.17754	0.15275	0.06249
714	0.17689	0.15269	0.06221
715	0.17697	0.1518	0.06098
716	0.17547	0.15051	0.06035
717	0.17384	0.14937	0.0591
718	0.1718	0.14873	0.05838
719	0.1695	0.14582	0.05678
720	0.16657	0.14393	0.0556
721	0.16369	0.14119	0.05486
722	0.16114	0.13874	0.05331
723	0.15661	0.13533	0.05186
724	0.15264	0.13183	0.05009
725	0.14896	0.12896	0.04931
726	0.14442	0.12534	0.04759
727	0.13996	0.12157	0.04619
728	0.13535	0.11812	0.04485
729	0.1301	0.11308	0.04282
730	0.12471	0.10874	0.04073
731	0.11962	0.1049	0.03956
732	0.11463	0.10008	0.03755
733	0.10883	0.09572	0.03583
734	0.10366	0.09084	0.03389
735	0.09816	0.08641	0.03241
736	0.09391	0.08253	0.03121
737	0.08767	0.07785	0.02932
738	0.08267	0.07341	0.02785
739	0.07775	0.06919	0.0263
740	0.07277	0.06595	0.02476
741	0.06827	0.06117	0.02329
742	0.06408	0.05803	0.02198
743	0.05943	0.05461	0.02071
744	0.05517	0.04983	0.01905
745	0.05143	0.04643	0.01794
746	0.04777	0.04404	0.01649
747	0.04414	0.04119	0.01552
748	0.04103	0.03862	0.01517
749	0.03846	0.03602	0.01437
750	0.03532	0.03284	0.01265
751	0.03142	0.03057	0.0116
752	0.02942	0.02857	0.01113
753	0.02713	0.02655	0.01034
754	0.02417	0.02416	0.00934
755	0.02249	0.02244	0.00835
756	0.02067	0.01998	0.00804
757	0.01844	0.01845	0.0067
758	0.01678	0.01667	0.00591
759	0.0151	0.01582	0.0059
760	0.01371	0.01457	0.00514
761	0.01228	0.01374	0.00504
762	0.01171	0.01285	0.00471
763	0.01024	0.01166	0.00341
764	0.00864	0.0095	0.00276
765	0.00823	0.00958	0.00266
766	0.00747	0.00895	0.00264
767	0.00658	0.00832	0.00229
768	0.00707	0.00869	0.00284
769	0.00559	0.00795	0.00267
770	0.0051	0.0063	0.00223
771	0.00419	0.00637	0.00099
772	0.00318	0.0054	0.00095
773	0.00318	0.00443	0.0004
774	0.00314	0.0058	0.00176
775	0.00177	0.00363	-0.00028
776	0.00154	0.00401	-8e-05
777	0.00218	0.00358	-0.00016
778	0.00195	0.00406	0.00023
779	0.00209	0.00377	2e-05
780	0.00121	0.0037	-0.00019
781	0.00017	0.00241	-0.001
782	0.00091	0.00307	0.00021
783	0.00019	0.00322	-0.00062
784	0.00068	0.00281	-0.00132
785	0.00034	0.00325	-0.00056
786	0.00035	0.00237	-0.00126
787	0.00096	0.00303	-0.00031
788	0.00044	0.00214	-0.00065
789	0.00031	0.0022	-0.00115
790	0.00095	0.00182	-0.001
791	0.00086	0.00273	-0.0007
792	0.00084	0.00226	-0.00083
793	0.00075	0.0023	-0.00069
794	0.00083	0.00269	-0.00063
795	0.00047	0.00258	-0.00092
796	0.0006	0.00253	-0.00108
797	0.00073	0.0023	-0.00069
798	-0.0003	0.00225	-0.00176
799	-0.00056	0.00179	-0.00148
800	0.00053	0.00177	-0.00151
801	0.00017	0.00187	-0.00218
802	-0.00037	0.0021	-0.00176
803	0.00021	0.00214	-0.00109
804	-0.00065	0.00113	-0.00298
805	7e-05	0.00267	-0.00205
806	-0.00077	0.00121	-0.00186
807	0.00052	0.00206	-0.00094
808	0.00034	0.0022	-0.002
809	-0.00033	0.00263	-0.00189
810	-0.0015	0.0013	-0.0025
811	-0.00148	0.00103	-0.00295
812	-0.0006	0.00177	-0.00206
813	-0.00195	0.00115	-0.0024
814	-0.00161	0.00139	-0.00242
815	-0.00063	0.00239	-0.0019
816	0.00059	0.00232	-0.00168
817	-0.00125	0.00111	-0.00286
818	-0.00047	0.00205	-0.00134
819	-0.00132	0.0014	-0.00253
820	-0.00092	0.00118	-0.00304
821	-0.00017	0.00243	-0.00187
822	-0.00064	0.00116	-0.00217
823	-0.00097	0.00194	-0.0029
824	-0.00072	0.00137	-0.00242
825	-0.00074	0.00126	-0.00336
826	-0.00135	0.0013	-0.00268
827	-0.00196	0.00175	-0.00218
828	-0.0013	0.00172	-0.00311
829	-0.00137	0.00137	-0.0027
830	-0.00109	0.00143	-0.00303
831	0.00011	0.00159	-0.00216
832	-0.00148	0.00203	-0.00307
833	-0.00175	0.00159	-0.002
834	-0.00077	0.00136	-0.00279
835	-0.00317	-2e-05	-0.00415
836	-0.00125	0.00158	-0.00287
837	-0.00071	0.00204	-0.00203
838	-0.00137	0.00157	-0.00256
839	-0.00043	0.00268	-0.00154
840	-0.00162	0.00226	-0.00273
841	-0.0027	0.00149	-0.0029
842	-0.0002	0.00182	-0.00203
843	-0.0018	0.00114	-0.00364
844	-0.00062	0.00087	-0.00307
845	-0.00286	0.00046	-0.0038
846	-0.00116	0.00126	-0.00299
847	-0.00213	0.00056	-0.00359
848	-0.0026	0.00168	-0.00411
849	-0.00163	0.00198	-0.0033
850	-0.00157	0.00108	-0.00266
851	-0.00184	0.00126	-0.00336
852	-0.00121	0.00199	-0.00282
853	-0.00063	0.00179	-0.00327
854	-0.00167	0.00116	-0.00193
855	-0.00176	0.00159	-0.00249
856	-0.00112	0.00158	-0.00259
857	-0.00172	0.00033	-0.00269
858	-0.00213	0.00203	-0.00309
859	-0.00142	0.00153	-0.0026
860	-0.00134	0.00071	-0.003
861	7e-05	0.00184	-0.00201
862	-0.00114	0.00227	-0.00268
863	-0.00036	0.0019	-0.002
864	-0.00189	0.00092	-0.00209
865	-0.00133	0.00148	-0.00212
866	-0.00068	0.00253	-0.00313
867	-0.00073	0.00164	-0.00336
868	-0.0009	0.00197	-0.00308
869	-0.00072	0.00153	-0.00274
870	-0.00038	0.00102	-0.00157
871	-0.00064	0.00143	-0.00393
872	0.00026	0.00136	-0.0025
873	-0.00054	0.00153	-0.00259
874	-0.00017	0.00133	-0.00235
875	-0.0014	0.00109	-0.00167
876	-0.00048	0.00072	-0.00208
877	-0.00042	0.00168	-0.00208
878	-0.00126	0.00036	-0.00234
879	-0.00175	0.00115	-0.0039
880	0.00047	0.00107	-0.00203
881	0.00146	0.0018	-0.00212
882	-0.00013	0.00357	-0.00014
883	-0.00025	0.0025	-0.00143
884	0.00174	0.0022	-0.00186
885	-0.00047	0.00101	-0.00108
886	0.0002	0.00357	-0.00081
887	-0.00012	0.00145	-0.0015
888	-0.00038	0.00119	-0.00103
889	6e-05	0.00269	-0.00203
890	0.00077	0.00288	-0.00022
891	0.00231	0.00443	0.00136
892	0.00334	0.00344	0.00159
893	0.00142	0.00165	-0.00261
894	0.00168	0.00292	0
895	0.0034	0.00365	-0.00138
896	-4e-05	-0.00023	-0.00361
897	0.00186	0.00172	-0.00243
898	0.0002	0.00203	-0.00187
899	0.00207	0.00328	-0.00143
900	0.00351	0.00369	-0.00067
901	0.00048	1e-05	-0.0022
902	0.00028	-0.00026	-0.00218
903	0.0006	0.00011	-0.00212
904	0.0003	0.00013	-0.0023
905	0.0004	-0.0001	-0.00226
906	0.00025	-0.00013	-0.0024
907	0.00041	-4e-05	-0.00218
908	0.00035	7e-05	-0.00222
909	0.00049	-8e-05	-0.00212
910	0.00026	-0.00013	-0.00225
911	0.00027	-0.00027	-0.00233
912	0.00052	-2e-05	-0.00221
913	0.00038	-0.00012	-0.00215
914	0.00055	-4e-05	-0.00206
915	0.0005	-7e-05	-0.00192
916	0.00046	8e-05	-0.00212
917	0.00027	4e-05	-0.00215
918	0.00036	1e-05	-0.00224
919	0.00027	-0.00014	-0.00226
920	0.00045	-7e-05	-0.00219
921	0.00027	-6e-05	-0.00223
922	0.00037	8e-05	-0.00216
923	0.00017	-6e-05	-0.00215
924	0.00021	2e-05	-0.00219
925	0.00013	2e-05	-0.00217
926	0.00018	0.00011	-0.00217
927	0.00013	-9e-05	-0.00203
928	7e-05	0.00011	-0.00221
929	0.00012	-2e-05	-0.00223
930	0.00023	5e-05	-0.00205
931	0.0004	-1e-05	-0.00215
932	0.0002	2e-05	-0.0021
933	0.00042	2e-05	-0.00205
934	0.00029	2e-05	-0.00205
935	0.00049	2e-05	-0.00199
936	0.0002	7e-05	-0.00199
937	0.00035	0.00013	-0.00196
938	0.00021	0.00011	-0.00214
939	0.00038	0.00011	-0.00206
940	-4e-05	7e-05	-0.00225
941	0.00018	0.00013	-0.00223
942	1e-05	4e-05	-0.00224
943	8e-05	3e-05	-0.00221
944	0	0.00013	-0.00224
945	0	0.0001	-0.00226
946	-8e-05	1e-05	-0.00226
947	-5e-05	5e-05	-0.00226
948	-5e-05	1e-05	-0.00239
949	2e-05	0.00017	-0.00221
950	0.00015	0.00015	-0.0021
951	5e-05	7e-05	-0.00216
952	0.00012	-4e-05	-0.00222
953	0.00018	0.00013	-0.00207
954	0.00023	7e-05	-0.00212
955	0.00018	0.00019	-0.00195
956	0.00015	0.00011	-0.00204
957	0.00025	0.00021	-0.00196
958	0.00021	0.00013	-0.00195
959	0.00012	0.0005	-0.00174
960	0.00028	0.0006	-0.00169
961	0.00015	0.00047	-0.00175
962	0.00019	0.0005	-0.00164
963	0.0001	0.00061	-0.00147
964	7e-05	0.00085	-0.00137
965	1e-05	0.00085	-0.00142
966	-2e-05	0.00101	-0.00122
967	0.00025	0.00141	-0.00086
968	-6e-05	0.0015	-0.0007
969	8e-05	0.00171	-0.00045
970	0.00013	0.00162	-0.00046
971	0.00016	0.00185	-0.00014
972	4e-05	0.0017	-0.00032
973	0	0.00173	-0.00023
974	0.00023	0.00169	-0.00035
975	0.00023	0.00149	-0.00054
976	0.00054	0.00176	-0.00043
977	0.0003	0.0012	-0.00072
978	0.0003	0.00102	-0.00097
979	0.00039	0.00106	-0.00104
980	0.00035	0.00094	-0.00118
981	0.00026	0.00069	-0.00134
982	0.00024	0.00029	-0.00148
983	0.00018	0.00028	-0.00182
984	8e-05	0.0003	-0.00193
985	0.00024	0.00033	-0.00183
986	2e-05	9e-05	-0.00231
987	3e-05	0.00016	-0.00199
988	7e-05	0.00018	-0.00202
989	4e-05	0.00011	-0.00209
990	-1e-05	2e-05	-0.00222
991	0.00012	-4e-05	-0.00223
992	0.00025	0.00013	-0.0022
993	6e-05	0.00024	-0.00215
994	0.0001	2e-05	-0.00212
995	5e-05	-0.00012	-0.00224
996	0.00016	1e-05	-0.00205
997	0.00021	-0.0001	-0.00217
998	0.0002	-4e-05	-0.00219
999	0.00025	1e-05	-0.00202
1000	0.00027	-5e-05	-0.00203
