# Supplementary material for: Robust metal ion-chelated polymer interfacial layer for ultraflexible non-fullerene organic solar cells
Source: Nat Commun. 2020 Sep 9;11:4508. doi: 10.1038/s41467-020-18373-0 (PMC7481191; doi:10.1038/s41467-020-18373-0)
Supplement: Supplementary file 7 — Source Data [file 41467_2020_18373_MOESM7_ESM.zip › Source Data/Figure S10b.xlsx]

## Sheet: Sheet1
Voc (V)	Jsc (mA cm^2)
-1	-22.87
-0.96	-22.81
-0.92	-22.74
-0.88	-22.65
-0.84	-22.58
-0.8	-22.51
-0.76	-22.43
-0.72	-22.37
-0.68	-22.29
-0.64	-22.19
-0.6	-22.1
-0.56	-22
-0.52	-21.9
-0.48	-21.79
-0.44	-21.71
-0.4	-21.58
-0.36	-21.45
-0.32	-21.32
-0.28	-21.18
-0.24	-21.03
-0.2	-20.87
-0.16	-20.71
-0.12	-20.54
-0.08	-20.35
-0.04	-20.14
0	-19.93
0.04	-19.72
0.08	-19.47
0.12	-19.19
0.16	-18.92
0.2	-18.61
0.24	-18.28
0.28	-17.92
0.32	-17.5
0.36	-17.05
0.4	-16.52
0.44	-15.87
0.48	-15.08
0.52	-14.15
0.56	-13.05
0.6	-11.76
0.64	-10.19
0.68	-8.2
0.72	-5.435
0.76	-1.437
0.8	4.063
0.84	10.86
0.88	18.45
0.92	26.62
0.96	35.28
1	44.66
