# Supplementary material for: Robust metal ion-chelated polymer interfacial layer for ultraflexible non-fullerene organic solar cells
Source: Nat Commun. 2020 Sep 9;11:4508. doi: 10.1038/s41467-020-18373-0 (PMC7481191; doi:10.1038/s41467-020-18373-0)
Supplement: Supplementary file 7 — Source Data [file 41467_2020_18373_MOESM7_ESM.zip › Source Data/Figure S11.xlsx]

## Sheet: Sheet1
Absorption spectra of two solutions
	IT-4F	IT-4F+PEI:ZnO
Wavelength (nm)	Absorbance (a.u.)	Absorbance (a.u.)
300	0.02035	0.07818
301	0.02356	0.07762
302	0.02135	0.07905
303	0.01613	0.07363
304	0.01534	0.0705
305	0.02148	0.07258
306	0.01648	0.06863
307	0.01954	0.06837
308	0.01932	0.06683
309	0.01971	0.06498
310	0.01898	0.06424
311	0.01872	0.06089
312	0.02393	0.06279
313	0.01993	0.05886
314	0.01618	0.05573
315	0.01728	0.05697
316	0.01757	0.05491
317	0.01824	0.05381
318	0.01673	0.05207
319	0.01788	0.05237
320	0.01573	0.05067
321	0.01925	0.04954
322	0.01739	0.04796
323	0.01591	0.04606
324	0.01815	0.04641
325	0.01492	0.04452
326	0.0159	0.04443
327	0.01628	0.04447
328	0.01582	0.04325
329	0.01713	0.04171
330	0.0141	0.04216
331	0.01661	0.04195
332	0.01575	0.04092
333	0.0151	0.03865
334	0.01311	0.03612
335	0.01661	0.03956
336	0.01507	0.03798
337	0.01445	0.03728
338	0.01403	0.03747
339	0.01464	0.03615
340	0.01303	0.0357
341	0.01279	0.03415
342	0.01247	0.03384
343	0.01252	0.0337
344	0.01225	0.03443
345	0.01234	0.0319
346	0.01161	0.03045
347	0.01121	0.03142
348	0.01228	0.03196
349	0.01039	0.02931
350	0.0105	0.03026
351	0.01057	0.02986
352	0.01092	0.03003
353	0.01105	0.02888
354	0.01056	0.02951
355	0.01054	0.02878
356	0.00989	0.02798
357	0.00944	0.0274
358	0.00994	0.0276
359	0.00887	0.02665
360	0.01094	0.027
361	0.0079	0.02436
362	0.01068	0.02594
363	0.00854	0.02662
364	0.00707	0.02252
365	0.00711	0.02486
366	0.00882	0.02266
367	0.00888	0.02312
368	0.00757	0.02324
369	0.00869	0.02449
370	0.00666	0.02275
371	0.00691	0.02381
372	0.00848	0.02516
373	0.00826	0.02359
374	0.00872	0.02531
375	0.00671	0.02418
376	0.0078	0.02341
377	0.00652	0.02446
378	0.00667	0.0233
379	0.00947	0.02581
380	0.00887	0.02537
381	0.00807	0.02558
382	0.00856	0.02379
383	0.00837	0.02578
384	0.00766	0.02522
385	0.00788	0.02601
386	0.00884	0.02567
387	0.00836	0.02634
388	0.00779	0.02647
389	0.00773	0.02727
390	0.00712	0.02636
391	0.00702	0.02744
392	0.0068	0.02802
393	0.00742	0.02853
394	0.00701	0.02871
395	0.00786	0.02991
396	0.00675	0.02919
397	0.0066	0.03003
398	0.00662	0.03121
399	0.00674	0.0305
400	0.00477	0.02873
401	0.0063	0.03018
402	0.00518	0.02872
403	0.00641	0.03032
404	0.00671	0.03035
405	0.0053	0.02986
406	0.00524	0.03053
407	0.00493	0.03039
408	0.00481	0.03075
409	0.00486	0.03097
410	0.00611	0.03174
411	0.00425	0.03152
412	0.00542	0.03253
413	0.00404	0.03252
414	0.00377	0.03262
415	0.00495	0.03289
416	0.00439	0.03393
417	0.00396	0.03385
418	0.00461	0.03506
419	0.0047	0.03456
420	0.00406	0.03471
421	0.00482	0.03593
422	0.00403	0.03462
423	0.00471	0.03541
424	0.00402	0.03517
425	0.00391	0.035
426	0.00468	0.0355
427	0.0046	0.03529
428	0.00403	0.03376
429	0.00384	0.03391
430	0.00423	0.03342
431	0.00439	0.03284
432	0.00478	0.03262
433	0.00388	0.03177
434	0.00382	0.03139
435	0.00356	0.03025
436	0.00456	0.03106
437	0.00452	0.03058
438	0.00398	0.02968
439	0.00334	0.02917
440	0.00416	0.02991
441	0.00374	0.02932
442	0.00463	0.03001
443	0.00394	0.02898
444	0.00395	0.02886
445	0.00365	0.02854
446	0.00377	0.02842
447	0.00389	0.02812
448	0.00396	0.02758
449	0.00408	0.02807
450	0.00398	0.02772
451	0.00326	0.02668
452	0.00419	0.02666
453	0.00426	0.02606
454	0.00435	0.02538
455	0.00395	0.02425
456	0.0045	0.02391
457	0.00468	0.02326
458	0.00514	0.02269
459	0.00458	0.02184
460	0.00415	0.02028
461	0.00457	0.0191
462	0.00456	0.01747
463	0.00431	0.0165
464	0.0049	0.01566
465	0.00504	0.01452
466	0.0046	0.01332
467	0.00438	0.01151
468	0.00477	0.01088
469	0.00503	0.01008
470	0.00456	0.0093
471	0.00472	0.00851
472	0.00518	0.00828
473	0.00473	0.00753
474	0.00489	0.00714
475	0.00477	0.00634
476	0.00514	0.00637
477	0.00511	0.00617
478	0.00544	0.0062
479	0.00563	0.00604
480	0.00537	0.00585
481	0.00509	0.00558
482	0.00544	0.00516
483	0.00551	0.00515
484	0.00499	0.00545
485	0.00577	0.00527
486	0.00565	0.00473
487	0.00605	0.00565
488	0.0054	0.00503
489	0.00578	0.00506
490	0.00557	0.00488
491	0.00615	0.00504
492	0.00595	0.00452
493	0.0059	0.00503
494	0.0056	0.00432
495	0.00602	0.00471
496	0.00656	0.0051
497	0.00648	0.0044
498	0.00624	0.00452
499	0.00565	0.00445
500	0.00639	0.00441
501	0.00653	0.00379
502	0.00659	0.00442
503	0.00638	0.00397
504	0.00629	0.00409
505	0.00668	0.00409
506	0.00644	0.00385
507	0.00725	0.00435
508	0.00669	0.00389
509	0.0069	0.00408
510	0.00737	0.00394
511	0.00725	0.00401
512	0.0071	0.00387
513	0.0069	0.00366
514	0.00748	0.00398
515	0.00716	0.00346
516	0.00761	0.00381
517	0.00732	0.00346
518	0.00739	0.00377
519	0.00708	0.00334
520	0.00726	0.00335
521	0.00686	0.00322
522	0.00747	0.00322
523	0.0075	0.00322
524	0.00785	0.00338
525	0.00779	0.00325
526	0.00767	0.00347
527	0.00722	0.00237
528	0.00807	0.00234
529	0.00803	0.00284
530	0.00893	0.00308
531	0.0084	0.00308
532	0.00878	0.00321
533	0.00927	0.00244
534	0.00944	0.00362
535	0.00951	0.00339
536	0.01019	0.00329
537	0.01035	0.00322
538	0.01031	0.00338
539	0.0104	0.00285
540	0.0106	0.00302
541	0.01064	0.00258
542	0.01147	0.00298
543	0.01127	0.00231
544	0.01168	0.00249
545	0.01207	0.00246
546	0.01231	0.00248
547	0.01293	0.00232
548	0.01321	0.00235
549	0.01317	0.00248
550	0.01373	0.00226
551	0.01383	0.00235
552	0.01426	0.00237
553	0.01432	0.00211
554	0.01447	0.00182
555	0.01548	0.00233
556	0.0161	0.00219
557	0.01617	0.00214
558	0.0166	0.00193
559	0.01704	0.00202
560	0.0173	0.00187
561	0.01709	0.00162
562	0.01753	0.00167
563	0.01839	0.00208
564	0.01874	0.00182
565	0.0188	0.00149
566	0.01896	0.00156
567	0.01934	0.0013
568	0.0197	0.00169
569	0.02042	0.00153
570	0.02046	0.00139
571	0.02072	0.00179
572	0.02131	0.00196
573	0.02136	0.00139
574	0.02146	0.0008
575	0.02196	0.00131
576	0.02207	0.00123
577	0.02263	0.00102
578	0.02327	0.00127
579	0.02294	0.00067
580	0.02408	0.00144
581	0.02395	0.00124
582	0.02461	0.00148
583	0.02479	0.00126
584	0.02522	0.00141
585	0.026	0.00133
586	0.02625	0.00113
587	0.02691	0.00117
588	0.02802	0.00133
589	0.02858	0.00117
590	0.0289	0.00113
591	0.02966	0.00084
592	0.03065	0.0014
593	0.03195	0.0015
594	0.03242	0.00096
595	0.03288	0.00106
596	0.03379	0.0007
597	0.0348	0.00106
598	0.03586	0.00091
599	0.03628	0.00043
600	0.03776	0.00078
601	0.03863	0.00095
602	0.04001	0.00078
603	0.04032	0.00068
604	0.04164	0.00083
605	0.04262	0.00047
606	0.04344	0.00033
607	0.04467	0.00104
608	0.04525	0.00049
609	0.04578	0.00036
610	0.04664	0.0004
611	0.04726	0.0004
612	0.04778	0.0006
613	0.04892	0.00063
614	0.04892	0.00039
615	0.04964	0.0009
616	0.04952	0.00037
617	0.04947	0.00014
618	0.04977	0.00028
619	0.04993	0.00029
620	0.05019	0.00042
621	0.05032	0.00021
622	0.05003	0.00028
623	0.05028	0.00056
624	0.05029	0.00022
625	0.04988	0.00059
626	0.05006	0.00042
627	0.04989	0.00068
628	0.04926	0.00014
629	0.04947	0.00023
630	0.04968	0.00075
631	0.04981	0.00024
632	0.04991	0.00029
633	0.04994	0.0006
634	0.05016	0.0002
635	0.05013	0.00056
636	0.05029	0.00054
637	0.0507	0.00064
638	0.05118	0.00032
639	0.05148	0.00053
640	0.05252	0.0005
641	0.0525	0.00034
642	0.05364	0.00048
643	0.05457	0.00055
644	0.05488	0.00032
645	0.05634	0.00066
646	0.05694	0.00051
647	0.0578	0.00061
648	0.0592	0.00093
649	0.06047	0.00075
650	0.0614	0.00032
651	0.06252	0.00054
652	0.06353	0.00075
653	0.06492	0.0007
654	0.06616	0.00061
655	0.06728	0.00072
656	0.06845	0.0008
657	0.07031	0.00102
658	0.07099	0.0005
659	0.07192	0.00042
660	0.07322	0.00044
661	0.07433	0.00069
662	0.07517	0.00056
663	0.07604	0.00092
664	0.07681	0.00094
665	0.07737	0.00105
666	0.07776	0.00103
667	0.0778	0.00105
668	0.07805	0.001
669	0.07775	0.00105
670	0.0773	0.00103
671	0.07686	0.00101
672	0.07572	0.0009
673	0.07512	0.00086
674	0.0736	0.00078
675	0.07276	0.00122
676	0.07129	0.00117
677	0.06937	0.00084
678	0.06766	0.00106
679	0.06566	0.00097
680	0.06371	0.00085
681	0.06197	0.0015
682	0.0592	0.00129
683	0.05718	0.00078
684	0.05442	0.00113
685	0.05242	0.00093
686	0.04908	0.0006
687	0.04725	0.00119
688	0.04475	0.00134
689	0.04248	0.00116
690	0.03987	0.00106
691	0.03709	0.00051
692	0.03498	0.00115
693	0.03276	0.00103
694	0.03004	0.00122
695	0.02811	0.00089
696	0.0259	0.00084
697	0.02415	0.00127
698	0.02233	0.00117
699	0.01998	0.00069
700	0.01916	0.00074
701	0.01738	0.00055
702	0.01587	0.0007
703	0.01441	0.00055
704	0.01272	0.00037
705	0.01232	0.00055
706	0.01162	0.00064
707	0.00986	0.00074
708	0.00915	0.0005
709	0.00885	0.00087
710	0.00788	0.00103
711	0.00652	0.00037
712	0.00675	0.00077
713	0.00533	0.00019
714	0.00532	0.00079
715	0.00499	0.00061
716	0.00388	-0.00016
717	0.00405	0.00047
718	0.0038	0.00063
719	0.0033	0.0004
720	0.00311	-4e-05
721	0.00273	0.00047
722	0.00276	0.00084
723	0.00231	6e-05
724	0.00182	-0.00049
725	0.00267	0.00038
726	0.00158	0.0006
727	0.00189	0.00046
728	0.00205	0.0006
729	0.00175	0.00042
730	0.00135	0.00023
731	0.00187	0.00044
732	0.00131	-0.00023
733	0.0012	0.0001
734	0.00055	-0.00034
735	0.00036	-0.00045
736	0.00079	-0.00012
737	0.00023	-0.00033
738	0.00039	-0.00017
739	0.00026	1e-05
740	0.00031	-0.00018
741	0.00081	-0.00033
742	0.00077	-0.00027
743	5e-05	-0.00015
744	-0.00016	-0.00071
745	-2e-05	-0.00059
746	0.00076	-0.00029
747	0.00024	0.00014
748	0.00058	-0.00063
749	0.00063	0.0001
750	0.00011	-0.00023
751	-2e-05	-6e-05
752	0.00049	-0.00033
753	0.00065	-7e-05
754	-6e-05	-0.00016
755	0.00048	3e-05
756	6e-05	-0.00022
757	-7e-05	-0.00106
758	0.00016	-0.00045
759	-0.00044	-0.00058
760	-0.00023	-0.00098
761	4e-05	-0.0012
762	0.0003	0.00013
763	-0.00036	-0.00074
764	-0.00079	-0.00125
765	-0.00042	-0.00096
766	-0.00022	-0.00081
767	-0.00023	-0.0009
768	0.00108	-0.00026
769	0.00123	-0.0001
770	9e-05	-0.00055
771	-1e-05	-0.00057
772	-0.00011	-0.00134
773	-0.00073	-0.00162
774	4e-05	-0.00018
775	-0.00085	-0.00158
776	0.0002	-0.00119
777	-0.0006	-0.00113
778	5e-05	-0.00068
779	0.00042	-0.00018
780	1e-05	-0.00085
781	-0.00038	-0.00119
782	0.00035	-0.00087
783	-0.00027	-0.00148
784	-0.00063	-0.00077
785	-0.0005	-0.00053
786	-0.00049	-0.00131
787	7e-05	-0.00073
788	-0.00031	-0.00032
789	-7e-05	-0.00046
790	-0.00043	-0.00062
791	0.00044	-0.00064
792	-7e-05	-0.00055
793	0.0005	-0.00025
794	0.00048	0.00026
795	0.00098	-0.00063
796	0.00071	0.0004
797	0.00081	-0.00055
798	-7e-05	-0.00126
799	-0.00029	-0.00118
800	-0.0001	-0.00106
801	0.00051	-0.00133
802	-0.00017	-0.00134
803	-0.0001	-0.0006
804	-0.00014	-0.0013
805	0.00036	-0.00086
806	-0.00033	-0.00136
807	0.00081	0.00026
808	0.0001	-0.00054
809	0.00022	-0.00099
810	-0.00039	-0.00116
811	-0.0006	-0.00197
812	-0.00036	-0.00085
813	2e-05	-0.00103
814	-0.00032	-0.00161
815	0.00044	-0.00071
816	0.00052	-0.00056
817	-0.0005	-0.00189
818	0.00047	-0.00089
819	-0.00049	-0.00141
820	0.00013	-0.00113
821	0.00027	-0.00127
822	0.00038	-0.00058
823	-0.00107	-0.00166
824	-0.00028	-0.00148
825	-0.00065	-0.0011
826	1e-05	-0.00086
827	0.00045	-0.00157
828	-0.00037	-0.00165
829	-0.00026	-0.00254
830	-0.00021	-0.00085
831	0.00021	-0.00093
832	-0.00048	-0.00136
833	0.0004	-0.00083
834	-0.00085	-0.00149
835	-0.00029	-0.00216
836	-0.0005	-0.00165
837	-0.0002	-0.00131
838	-0.00029	-0.00165
839	0.00114	-0.00074
840	-0.00067	-0.00155
841	-0.00104	-0.00098
842	0.00039	-0.00105
843	-0.00103	-0.00243
844	-0.0006	-0.0015
845	-0.00105	-0.00191
846	-0.001	-0.00147
847	-0.00017	-0.00229
848	0	-0.0019
849	-0.0002	-0.00238
850	-0.00051	-0.00159
851	-0.00181	-0.00197
852	1e-05	-0.00084
853	0.00066	-0.00141
854	-0.00025	-0.00071
855	0.00022	-0.00123
856	-0.0002	-0.00104
857	-0.00141	-0.00203
858	-0.0011	-0.00151
859	0.00029	-0.00118
860	0.00035	-0.00027
861	0.00019	-0.0008
862	0.00014	-0.00066
863	0.00101	-0.00105
864	-0.00104	-0.00071
865	0.00025	-0.00109
866	0.0002	-0.00124
867	-0.00032	-0.00171
868	-4e-05	-0.00198
869	0.00023	-0.00125
870	0.00027	-0.00011
871	-0.00016	-0.00158
872	-0.00049	-0.00188
873	0.00019	-0.00148
874	0.00053	0.00017
875	-0.0005	-0.00093
876	-0.00058	-0.00238
877	0.00082	-0.0001
878	-0.00064	-0.00207
879	-0.00042	-0.00098
880	0.00066	-0.00087
881	0.00077	-0.00102
882	0.00195	0.00033
883	-0.00084	-4e-05
884	-0.00039	-0.00085
885	-0.00016	-0.00072
886	0.00059	0.00098
887	0.0002	-0.00035
888	0.0002	-0.00045
889	0.00106	0.00103
890	0.00046	0.00105
891	0.00142	0.00117
892	0.00172	0.00136
893	-0.00083	-0.00109
894	0.0002	-0.00091
895	2e-05	0.00035
896	-0.00092	-0.00167
897	-0.00059	0.00104
898	0.00011	-0.00134
899	-0.00085	0.00298
900	0.00192	0.00364
901	-0.00195	-0.0018
902	-0.00198	-0.00193
903	-0.00183	-0.00167
904	-0.00209	-0.00172
905	-0.00199	-0.00175
906	-0.00192	-0.00205
907	-0.00188	-0.00179
908	-0.00205	-0.00175
909	-0.002	-0.00158
910	-0.00217	-0.00186
911	-0.00229	-0.00196
912	-0.00208	-0.00179
913	-0.00208	-0.00182
914	-0.00211	-0.00169
915	-0.002	-0.00155
916	-0.00193	-0.00164
917	-0.00189	-0.00165
918	-0.00198	-0.0018
919	-0.00209	-0.00173
920	-0.00191	-0.00183
921	-0.00194	-0.00165
922	-0.00203	-0.00179
923	-0.00205	-0.00177
924	-0.00195	-0.00192
925	-0.00207	-0.00178
926	-0.00209	-0.00181
927	-0.00211	-0.00184
928	-0.00222	-0.00182
929	-0.00199	-0.00176
930	-0.00219	-0.00169
931	-0.00216	-0.0017
932	-0.00222	-0.00172
933	-0.00208	-0.00155
934	-0.00234	-0.00165
935	-0.00206	-0.00164
936	-0.00223	-0.00167
937	-0.00201	-0.00139
938	-0.00217	-0.00175
939	-0.00197	-0.00164
940	-0.00214	-0.0019
941	-0.00208	-0.00184
942	-0.00212	-0.00196
943	-0.00203	-0.00189
944	-0.00198	-0.0019
945	-0.00203	-0.00195
946	-0.00204	-0.00193
947	-0.00207	-0.00192
948	-0.00221	-0.00194
949	-0.00218	-0.00181
950	-0.00213	-0.00181
951	-0.00212	-0.00177
952	-0.00228	-0.00189
953	-0.00216	-0.00166
954	-0.00216	-0.00187
955	-0.00217	-0.00157
956	-0.00219	-0.00169
957	-0.00205	-0.00158
958	-0.0022	-0.00168
959	-0.00205	-0.00145
960	-0.0018	-0.00141
961	-0.00212	-0.00143
962	-0.0021	-0.00139
963	-0.00206	-0.00144
964	-0.00186	-0.00121
965	-0.00212	-0.00132
966	-0.00209	-0.00118
967	-0.00189	-0.00095
968	-0.00221	-0.00089
969	-0.00199	-0.00058
970	-0.00214	-0.00061
971	-0.00198	-0.00052
972	-0.00221	-0.00043
973	-0.00208	-0.00049
974	-0.00225	-0.00056
975	-0.00229	-0.00074
976	-0.00189	-0.0005
977	-0.00206	-0.00072
978	-0.0021	-0.00093
979	-0.00209	-0.00097
980	-0.00197	-0.00104
981	-0.002	-0.00125
982	-0.00214	-0.00147
983	-0.00214	-0.00161
984	-0.00209	-0.00158
985	-0.00197	-0.00154
986	-0.00203	-0.00175
987	-0.00194	-0.00166
988	-0.00185	-0.0018
989	-0.00201	-0.00185
990	-0.00193	-0.0018
991	-0.00201	-0.00181
992	-0.00199	-0.00169
993	-0.00198	-0.00187
994	-0.00207	-0.00181
995	-0.00204	-0.00178
996	-0.0022	-0.0017
997	-0.00208	-0.00178
998	-0.00204	-0.00162
999	-0.00205	-0.00165
1000	-0.00207	-0.00166
