# Supplementary material for: Robust metal ion-chelated polymer interfacial layer for ultraflexible non-fullerene organic solar cells
Source: Nat Commun. 2020 Sep 9;11:4508. doi: 10.1038/s41467-020-18373-0 (PMC7481191; doi:10.1038/s41467-020-18373-0)
Supplement: Supplementary file 7 — Source Data [file 41467_2020_18373_MOESM7_ESM.zip › Source Data/Figure S12.xlsx]

## Sheet: Sheet1
The performance based on PEI-Zn with different ratios of Zn to N
Zn-to-N 1:1			Zn-to-N 1.5:1			Zn-to-N 2:1			Zn-to-N 3.5:1			Zn-to-N 5:1
Voltage (V)	Current density (mA cm^2)		Voltage (V)	Current density (mA cm^2)		Voltage (V)	Current density (mA cm^2)		Voltage (V)	Current density (mA cm^2)		Voltage (V)	Current density (mA cm^2)
-1	-21.35		-1	-20.81		-1	-20.88		-1	-21.24		-1	-21.08
-0.96	-21.32		-0.96	-20.79		-0.96	-20.85		-0.96	-21.2		-0.96	-21.06
-0.92	-21.31		-0.92	-20.77		-0.92	-20.82		-0.92	-21.16		-0.92	-21.04
-0.88	-21.26		-0.88	-20.75		-0.88	-20.78		-0.88	-21.12		-0.88	-21.02
-0.84	-21.26		-0.84	-20.71		-0.84	-20.76		-0.84	-21.1		-0.84	-21.01
-0.8	-21.23		-0.8	-20.68		-0.8	-20.74		-0.8	-21.06		-0.8	-21
-0.76	-21.18		-0.76	-20.67		-0.76	-20.71		-0.76	-21		-0.76	-20.99
-0.72	-21.15		-0.72	-20.64		-0.72	-20.65		-0.72	-20.98		-0.72	-21.06
-0.68	-21.14		-0.68	-20.61		-0.68	-20.62		-0.68	-20.95		-0.68	-21.09
-0.64	-21.13		-0.64	-20.58		-0.64	-20.58		-0.64	-20.93		-0.64	-21.06
-0.6	-21.07		-0.6	-20.51		-0.6	-20.55		-0.6	-20.9		-0.6	-21.04
-0.56	-21.04		-0.56	-20.49		-0.56	-20.5		-0.56	-20.82		-0.56	-21
-0.52	-20.99		-0.52	-20.48		-0.52	-20.46		-0.52	-20.8		-0.52	-20.96
-0.48	-20.93		-0.48	-20.45		-0.48	-20.44		-0.48	-20.77		-0.48	-20.92
-0.44	-20.87		-0.44	-20.4		-0.44	-20.42		-0.44	-20.75		-0.44	-20.91
-0.4	-20.85		-0.4	-20.36		-0.4	-20.38		-0.4	-20.73		-0.4	-20.87
-0.36	-20.78		-0.36	-20.34		-0.36	-20.35		-0.36	-20.7		-0.36	-20.86
-0.32	-20.71		-0.32	-20.27		-0.32	-20.31		-0.32	-20.66		-0.32	-20.83
-0.28	-20.65		-0.28	-20.22		-0.28	-20.27		-0.28	-20.65		-0.28	-20.81
-0.24	-20.57		-0.24	-20.18		-0.24	-20.22		-0.24	-20.61		-0.24	-20.79
-0.2	-20.48		-0.2	-20.12		-0.2	-20.17		-0.2	-20.57		-0.2	-20.75
-0.16	-20.34		-0.16	-20.05		-0.16	-20.14		-0.16	-20.54		-0.16	-20.71
-0.12	-20.23		-0.12	-19.99		-0.12	-20.09		-0.12	-20.5		-0.12	-20.69
-0.08	-20.06		-0.08	-19.9		-0.08	-20.03		-0.08	-20.46		-0.08	-20.66
-0.04	-19.89		-0.04	-19.81		-0.04	-19.97		-0.04	-20.44		-0.04	-20.64
0	-19.64		0	-19.69		0	-19.93		0	-20.39		0	-20.6
0.04	-19.35		0.04	-19.58		0.04	-19.87		0.04	-20.34		0.04	-20.56
0.08	-18.99		0.08	-19.42		0.08	-19.8		0.08	-20.29		0.08	-20.53
0.12	-18.55		0.12	-19.19		0.12	-19.72		0.12	-20.25		0.12	-20.46
0.16	-17.98		0.16	-18.88		0.16	-19.64		0.16	-20.2		0.16	-20.46
0.2	-17.29		0.2	-18.47		0.2	-19.54		0.2	-20.16		0.2	-20.42
0.24	-16.44		0.24	-17.86		0.24	-19.43		0.24	-20.09		0.24	-20.37
0.28	-15.42		0.28	-17.03		0.28	-19.3		0.28	-20.04		0.28	-20.31
0.32	-14.21		0.32	-15.94		0.32	-19.13		0.32	-19.98		0.32	-20.27
0.36	-12.84		0.36	-14.58		0.36	-18.89		0.36	-19.9		0.36	-20.22
0.4	-11.33		0.4	-12.99		0.4	-18.6		0.4	-19.82		0.4	-20.17
0.44	-9.72		0.44	-11.25		0.44	-18.18		0.44	-19.78		0.44	-20.09
0.48	-8.08		0.48	-9.46		0.48	-17.5		0.48	-19.68		0.48	-20.01
0.52	-6.47		0.52	-7.7		0.52	-16.49		0.52	-19.54		0.52	-19.91
0.56	-4.98		0.56	-6.05		0.56	-15.02		0.56	-19.37		0.56	-19.77
0.6	-3.65		0.6	-4.57		0.6	-13		0.6	-19.1		0.6	-19.57
0.64	-2.54		0.64	-3.31		0.64	-10.53		0.64	-18.66		0.64	-19.28
0.68	-1.65		0.68	-2.27		0.68	-7.83		0.68	-17.78		0.68	-18.76
0.72	-0.97		0.72	-1.44		0.72	-5.22		0.72	-15.97		0.72	-17.69
0.76	-0.48		0.76	-0.81		0.76	-3		0.76	-12.47		0.76	-15.17
0.8	-0.12		0.8	-0.31		0.8	-1.31		0.8	-6.57		0.8	-9.63
0.84	0.16		0.84	0.12		0.84	-0.05		0.84	2.08		0.84	1.19
0.88	0.42		0.88	0.56		0.88	0.94		0.88	13.53		0.88	19.02
0.92	0.69		0.92	1.08		0.92	1.86		0.92	27.78		0.92	44.29
0.96	1.01		0.96	1.75		0.96	2.98		0.96	44.95		0.96	76.32
1	1.42		1	2.67		1	4.22		1	65.33		1	114.27
