# Supplementary material for: Robust metal ion-chelated polymer interfacial layer for ultraflexible non-fullerene organic solar cells
Source: Nat Commun. 2020 Sep 9;11:4508. doi: 10.1038/s41467-020-18373-0 (PMC7481191; doi:10.1038/s41467-020-18373-0)
Supplement: Supplementary file 7 — Source Data [file 41467_2020_18373_MOESM7_ESM.zip › Source Data/Figure S13.xlsx]

## Sheet: Sheet1
J-V characteristics of solar cells with different thickness of PEI-Zn
30 nm			40 nm			60 nm			70 nm			80 nm
Voltage (V)	Current density (mA cm^2)		Voltage (V)	Current density (mA cm^2)		Voltage (V)	Current density (mA cm^2)		Voltage (V)	Current density (mA cm^2)		Voltage (V)	Current density (mA cm^2)
-1	-20.43		-1	-20.01		-1	-20.76		-1	-20.63		-1.01	-20.59
-0.96	-20.41		-0.96	-19.98		-0.96	-20.71		-0.96	-20.59		-0.97	-20.55
-0.92	-20.38		-0.92	-19.96		-0.92	-20.67		-0.92	-20.54		-0.93	-20.52
-0.88	-20.37		-0.88	-19.92		-0.88	-20.61		-0.88	-20.53		-0.89	-20.51
-0.84	-20.35		-0.84	-19.91		-0.84	-20.57		-0.84	-20.52		-0.85	-20.48
-0.8	-20.33		-0.8	-19.87		-0.8	-20.52		-0.8	-20.5		-0.81	-20.45
-0.76	-20.31		-0.76	-19.87		-0.76	-20.5		-0.76	-20.47		-0.77	-20.43
-0.72	-20.28		-0.72	-19.85		-0.72	-20.45		-0.72	-20.44		-0.73	-20.4
-0.68	-20.26		-0.68	-19.82		-0.68	-20.4		-0.68	-20.43		-0.69	-20.37
-0.64	-20.23		-0.64	-19.8		-0.64	-20.35		-0.64	-20.4		-0.65	-20.34
-0.6	-20.2		-0.6	-19.78		-0.6	-20.31		-0.6	-20.39		-0.61	-20.32
-0.56	-20.2		-0.56	-19.75		-0.56	-20.27		-0.56	-20.35		-0.57	-20.29
-0.52	-20.16		-0.52	-19.74		-0.52	-20.23		-0.52	-20.32		-0.53	-20.27
-0.48	-20.14		-0.48	-19.71		-0.48	-20.19		-0.48	-20.28		-0.49	-20.23
-0.44	-20.1		-0.44	-19.68		-0.44	-20.14		-0.44	-20.26		-0.45	-20.2
-0.4	-20.07		-0.4	-19.64		-0.4	-20.09		-0.4	-20.23		-0.41	-20.16
-0.36	-20.06		-0.36	-19.61		-0.36	-20.04		-0.36	-20.18		-0.37	-20.12
-0.32	-20.03		-0.32	-19.59		-0.32	-20		-0.32	-20.16		-0.33	-20.09
-0.28	-20.02		-0.28	-19.57		-0.28	-19.96		-0.28	-20.12		-0.29	-20.08
-0.24	-19.97		-0.24	-19.54		-0.24	-19.9		-0.24	-20.11		-0.25	-20.04
-0.2	-19.96		-0.2	-19.52		-0.2	-19.86		-0.2	-20.08		-0.21	-19.99
-0.16	-19.92		-0.16	-19.49		-0.16	-19.82		-0.16	-20.04		-0.17	-19.97
-0.12	-19.87		-0.12	-19.46		-0.12	-19.78		-0.12	-20.01		-0.13	-19.92
-0.08	-19.86		-0.08	-19.43		-0.08	-19.73		-0.08	-19.97		-0.09	-19.9
-0.04	-19.82		-0.04	-19.39		-0.04	-19.68		-0.04	-19.94		-0.05	-19.85
0	-19.8		0	-19.36		0	-19.62		0	-19.91		-0.01	-19.8
0.04	-19.76		0.04	-19.35		0.04	-19.55		0.04	-19.85		0.03	-19.77
0.08	-19.73		0.08	-19.29		0.08	-19.49		0.08	-19.84		0.07	-19.71
0.12	-19.7		0.12	-19.25		0.12	-19.44		0.12	-19.78		0.11	-19.67
0.16	-19.65		0.16	-19.21		0.16	-19.37		0.16	-19.73		0.15	-19.65
0.2	-19.62		0.2	-19.17		0.2	-19.29		0.2	-19.7		0.19	-19.58
0.24	-19.56		0.24	-19.14		0.24	-19.22		0.24	-19.64		0.23	-19.53
0.28	-19.51		0.28	-19.09		0.28	-19.32		0.28	-19.6		0.27	-19.48
0.32	-19.46		0.32	-19.04		0.32	-19.28		0.32	-19.53		0.31	-19.42
0.36	-19.41		0.36	-19		0.36	-19.21		0.36	-19.48		0.35	-19.35
0.4	-19.37		0.4	-18.94		0.4	-19.15		0.4	-19.39		0.39	-19.3
0.44	-19.31		0.44	-18.88		0.44	-19.07		0.44	-19.32		0.43	-19.2
0.48	-19.24		0.48	-18.81		0.48	-18.98		0.48	-19.24		0.47	-19.11
0.52	-19.15		0.52	-18.73		0.52	-18.9		0.52	-19.15		0.51	-19.03
0.56	-19.07		0.56	-18.62		0.56	-18.8		0.56	-19.03		0.55	-18.88
0.6	-18.97		0.6	-18.49		0.6	-18.64		0.6	-18.87		0.59	-18.72
0.64	-18.77		0.64	-18.28		0.64	-18.38		0.64	-18.66		0.63	-18.46
0.68	-18.45		0.68	-17.95		0.68	-17.91		0.68	-18.28		0.67	-18.07
0.72	-17.77		0.72	-17.22		0.72	-16.99		0.72	-17.58		0.71	-17.41
0.76	-16.14		0.76	-15.52		0.76	-15		0.76	-16.06		0.75	-16.18
0.8	-11.87		0.8	-11.02		0.8	-10.15		0.8	-12.37		0.79	-13.51
0.84	-0.49		0.84	0.64		0.84	1.75		0.84	-3.09		0.83	-7.23
0.88	25.98		0.88	26.59		0.88	27.69		0.88	17.96		0.87	6.86
0.92	73.98		0.92	71.81		0.92	73.09		0.92	56.73		0.91	33.76
0.96	142.63		0.96	135.01		0.96	137.47		0.96	114.15		0.95	75.9
1	227.58		1	212.24		1	217.12		1	187.45		0.99	131.68
