# Supplementary material for: Robust metal ion-chelated polymer interfacial layer for ultraflexible non-fullerene organic solar cells
Source: Nat Commun. 2020 Sep 9;11:4508. doi: 10.1038/s41467-020-18373-0 (PMC7481191; doi:10.1038/s41467-020-18373-0)
Supplement: Supplementary file 7 — Source Data [file 41467_2020_18373_MOESM7_ESM.zip › Source Data/Figure S15a.xlsx]

## Sheet: Sheet1
UV-Vis spectra
Wavelength (nm)	ZnO	PEI-Zn
300	0.1838	0.1807
301	0.1832	0.1799
302	0.1823	0.1787
303	0.1813	0.1778
304	0.1804	0.1771
305	0.1794	0.1763
306	0.1784	0.1754
307	0.1772	0.1744
308	0.1763	0.1737
309	0.1754	0.1731
310	0.1746	0.1723
311	0.1737	0.1713
312	0.1726	0.1704
313	0.1716	0.1698
314	0.1707	0.1692
315	0.17	0.1685
316	0.1692	0.1677
317	0.1684	0.167
318	0.1676	0.1663
319	0.1668	0.1656
320	0.1661	0.165
321	0.1654	0.1643
322	0.1647	0.1637
323	0.1641	0.1631
324	0.1635	0.1624
325	0.1629	0.1617
326	0.1623	0.1609
327	0.1617	0.1604
328	0.1612	0.1598
329	0.1607	0.1593
330	0.1602	0.1588
331	0.1596	0.1582
332	0.1592	0.1577
333	0.1586	0.1569
334	0.1581	0.1564
335	0.1575	0.1559
336	0.157	0.1555
337	0.1563	0.1548
338	0.1556	0.1542
339	0.1547	0.1537
340	0.1537	0.1531
341	0.1526	0.1525
342	0.1514	0.1519
343	0.1498	0.1513
344	0.1482	0.1507
345	0.1463	0.15
346	0.1441	0.1493
347	0.1417	0.1485
348	0.1389	0.1477
349	0.136	0.1468
350	0.1328	0.1457
351	0.1292	0.1446
352	0.1255	0.1434
353	0.1216	0.1421
354	0.1172	0.1405
355	0.1126	0.1387
356	0.1076	0.1368
357	0.1028	0.1347
358	0.0978	0.1322
359	0.0929	0.1294
360	0.0878	0.1262
361	0.0827	0.1226
362	0.0778	0.1186
363	0.0733	0.1145
364	0.0691	0.1101
365	0.0653	0.1057
366	0.0618	0.1009
367	0.0588	0.0963
368	0.0559	0.0915
369	0.0535	0.0869
370	0.0513	0.0823
371	0.0493	0.0778
372	0.0475	0.0736
373	0.0458	0.0695
374	0.0445	0.0658
375	0.0433	0.0622
376	0.0423	0.059
377	0.0414	0.0562
378	0.0406	0.0536
379	0.0398	0.0511
380	0.0392	0.0488
381	0.0386	0.0468
382	0.038	0.0451
383	0.0375	0.0436
384	0.0371	0.0422
385	0.0366	0.041
386	0.0362	0.04
387	0.0358	0.0389
388	0.0355	0.0381
389	0.0353	0.0372
390	0.035	0.0366
391	0.0347	0.036
392	0.0343	0.0355
393	0.034	0.035
394	0.0336	0.0345
395	0.0334	0.0341
396	0.0331	0.0337
397	0.0329	0.0334
398	0.0326	0.033
399	0.0324	0.0328
400	0.0321	0.0325
401	0.0318	0.0321
402	0.0316	0.0318
403	0.0315	0.0317
404	0.0314	0.0316
405	0.0314	0.0315
406	0.0312	0.0312
407	0.0309	0.0309
408	0.0306	0.0307
409	0.0305	0.0306
410	0.0304	0.0305
411	0.0302	0.0302
412	0.0298	0.0299
413	0.0296	0.0295
414	0.0293	0.0292
415	0.0292	0.0291
416	0.0291	0.029
417	0.029	0.0288
418	0.0287	0.0285
419	0.0285	0.0283
420	0.0284	0.028
421	0.0282	0.0279
422	0.0281	0.0278
423	0.0278	0.0276
424	0.0277	0.0275
425	0.0276	0.0272
426	0.0275	0.0271
427	0.0274	0.027
428	0.0272	0.0268
429	0.0272	0.0267
430	0.0269	0.0265
431	0.0268	0.0264
432	0.0266	0.0262
433	0.0266	0.0261
434	0.0264	0.0259
435	0.0263	0.0258
436	0.0261	0.0257
437	0.026	0.0257
438	0.0259	0.0256
439	0.0259	0.0255
440	0.0258	0.0252
441	0.0255	0.025
442	0.0252	0.0248
443	0.0251	0.0247
444	0.025	0.0246
445	0.0249	0.0245
446	0.0248	0.0244
447	0.0247	0.0243
448	0.0246	0.0242
449	0.0245	0.0242
450	0.0245	0.0241
451	0.0244	0.0239
452	0.0243	0.0238
453	0.024	0.0235
454	0.0239	0.0234
455	0.0238	0.0233
456	0.0238	0.0233
457	0.0237	0.0232
458	0.0236	0.023
459	0.0234	0.0229
460	0.0233	0.0228
461	0.0232	0.0228
462	0.0231	0.0227
463	0.0231	0.0227
464	0.023	0.0226
465	0.023	0.0226
466	0.0229	0.0225
467	0.0229	0.0224
468	0.0228	0.0223
469	0.0226	0.0222
470	0.0225	0.0221
471	0.0224	0.0222
472	0.0223	0.0222
473	0.0222	0.022
474	0.0221	0.0218
475	0.022	0.0217
476	0.0218	0.0216
477	0.0217	0.0215
478	0.0216	0.0214
479	0.0215	0.0213
480	0.0213	0.021
481	0.0212	0.0209
482	0.0211	0.0209
483	0.021	0.0208
484	0.0208	0.0207
485	0.0207	0.0205
486	0.0206	0.0205
487	0.0204	0.0204
488	0.0204	0.0203
489	0.0203	0.0202
490	0.0204	0.0202
491	0.0203	0.0201
492	0.0202	0.02
493	0.0201	0.0199
494	0.02	0.0199
495	0.0199	0.0198
496	0.0199	0.0198
497	0.0198	0.0197
498	0.0197	0.0197
499	0.0196	0.0195
500	0.0194	0.0194
501	0.0194	0.0193
502	0.0193	0.0192
503	0.0192	0.0192
504	0.0192	0.0192
505	0.019	0.0191
506	0.0189	0.019
507	0.0188	0.0189
508	0.0187	0.0189
509	0.0186	0.0188
510	0.0186	0.0187
511	0.0186	0.0187
512	0.0186	0.0187
513	0.0185	0.0186
514	0.0183	0.0185
515	0.0183	0.0185
516	0.0182	0.0184
517	0.0181	0.0183
518	0.0181	0.0184
519	0.018	0.0183
520	0.0179	0.0182
521	0.0177	0.0181
522	0.0177	0.0181
523	0.0176	0.018
524	0.0176	0.018
525	0.0176	0.0179
526	0.0175	0.018
527	0.0174	0.0179
528	0.0173	0.0178
529	0.0172	0.0178
530	0.0172	0.0176
531	0.0171	0.0176
532	0.017	0.0174
533	0.0169	0.0174
534	0.0169	0.0175
535	0.0169	0.0175
536	0.0169	0.0175
537	0.0167	0.0174
538	0.0166	0.0173
539	0.0165	0.0173
540	0.0163	0.0171
541	0.0163	0.017
542	0.0162	0.0169
543	0.0162	0.0169
544	0.0162	0.017
545	0.016	0.0169
546	0.0159	0.0168
547	0.0159	0.0168
548	0.0159	0.0168
549	0.0158	0.0167
550	0.0156	0.0166
551	0.0156	0.0165
552	0.0155	0.0164
553	0.0155	0.0164
554	0.0153	0.0164
555	0.0152	0.0163
556	0.0152	0.0163
557	0.0151	0.0162
558	0.0151	0.0162
559	0.015	0.0162
560	0.0149	0.0161
561	0.0148	0.0161
562	0.0148	0.016
563	0.0148	0.016
564	0.0148	0.016
565	0.0148	0.0161
566	0.0147	0.0162
567	0.0146	0.0161
568	0.0146	0.0161
569	0.0146	0.0161
570	0.0145	0.016
571	0.0145	0.0162
572	0.0144	0.0161
573	0.0144	0.0161
574	0.0142	0.0159
575	0.0142	0.0159
576	0.0141	0.0158
577	0.014	0.0157
578	0.014	0.0157
579	0.0139	0.0156
580	0.0137	0.0153
581	0.0136	0.0152
582	0.0135	0.0152
583	0.0134	0.0151
584	0.0132	0.015
585	0.0131	0.0149
586	0.0131	0.0149
587	0.0131	0.0149
588	0.013	0.0149
589	0.013	0.0149
590	0.0129	0.0149
591	0.0129	0.0149
592	0.0129	0.0149
593	0.0129	0.0149
594	0.0129	0.0149
595	0.0128	0.0149
596	0.0127	0.0149
597	0.0127	0.0149
598	0.0127	0.0149
599	0.0126	0.0149
600	0.0126	0.0149
601	0.0126	0.0148
602	0.0125	0.0148
603	0.0125	0.0147
604	0.0124	0.0147
605	0.0124	0.0148
606	0.0122	0.0148
607	0.0121	0.0147
608	0.012	0.0146
609	0.012	0.0145
610	0.012	0.0146
611	0.012	0.0146
612	0.0119	0.0146
613	0.0119	0.0145
614	0.0118	0.0145
615	0.0117	0.0145
616	0.0117	0.0144
617	0.0116	0.0143
618	0.0116	0.0143
619	0.0116	0.0144
620	0.0116	0.0144
621	0.0115	0.0143
622	0.0114	0.0143
623	0.0113	0.0142
624	0.0112	0.0142
625	0.0112	0.0141
626	0.0111	0.0141
627	0.011	0.014
628	0.0109	0.0139
629	0.0109	0.014
630	0.0109	0.014
631	0.0109	0.014
632	0.0108	0.0139
633	0.0107	0.0139
634	0.0107	0.0139
635	0.0107	0.0138
636	0.0107	0.0138
637	0.0107	0.0138
638	0.0106	0.0138
639	0.0106	0.0138
640	0.0104	0.0137
641	0.0103	0.0136
642	0.0102	0.0136
643	0.0102	0.0136
644	0.0103	0.0135
645	0.0102	0.0136
646	0.0101	0.0135
647	0.0102	0.0135
648	0.0101	0.0135
649	0.0101	0.0136
650	0.01	0.0135
651	0.0099	0.0134
652	0.0098	0.0134
653	0.0097	0.0133
654	0.0097	0.0133
655	0.0097	0.0133
656	0.0096	0.0133
657	0.0096	0.0133
658	0.0096	0.0132
659	0.0097	0.0133
660	0.0097	0.0134
661	0.0096	0.0134
662	0.0095	0.0134
663	0.0095	0.0134
664	0.0093	0.0132
665	0.0092	0.0131
666	0.0092	0.013
667	0.0092	0.013
668	0.0091	0.0128
669	0.009	0.0128
670	0.009	0.0128
671	0.009	0.0128
672	0.009	0.0127
673	0.0089	0.0126
674	0.0088	0.0127
675	0.0087	0.0127
676	0.0087	0.0127
677	0.0087	0.0127
678	0.0087	0.0127
679	0.0087	0.0127
680	0.0086	0.0125
681	0.0085	0.0125
682	0.0084	0.0124
683	0.0085	0.0125
684	0.0085	0.0125
685	0.0086	0.0125
686	0.0085	0.0124
687	0.0085	0.0123
688	0.0084	0.0123
689	0.0084	0.0124
690	0.0083	0.0124
691	0.0081	0.0123
692	0.008	0.0122
693	0.0081	0.0122
694	0.0081	0.0122
695	0.0082	0.0122
696	0.0082	0.0122
697	0.0081	0.0122
698	0.0081	0.0122
699	0.008	0.0121
700	0.008	0.0121
701	0.008	0.0121
702	0.0078	0.0119
703	0.0078	0.0118
704	0.0078	0.0119
705	0.0078	0.012
706	0.0078	0.012
707	0.0078	0.012
708	0.0078	0.0119
709	0.0077	0.0119
710	0.0076	0.0118
711	0.0075	0.0117
712	0.0075	0.0117
713	0.0074	0.0116
714	0.0075	0.0117
715	0.0074	0.0116
716	0.0075	0.0116
717	0.0074	0.0115
718	0.0074	0.0115
719	0.0074	0.0115
720	0.0073	0.0114
721	0.0073	0.0114
722	0.0071	0.0113
723	0.0072	0.0113
724	0.0072	0.0113
725	0.0072	0.0113
726	0.0071	0.0113
727	0.0071	0.0113
728	0.007	0.0112
729	0.007	0.0111
730	0.007	0.0111
731	0.0069	0.0111
732	0.007	0.0111
733	0.0069	0.0111
734	0.007	0.0111
735	0.0069	0.0111
736	0.0067	0.011
737	0.0067	0.011
738	0.0068	0.011
739	0.0069	0.011
740	0.0068	0.0109
741	0.0067	0.0108
742	0.0067	0.0107
743	0.0066	0.0107
744	0.0065	0.0107
745	0.0065	0.0106
746	0.0065	0.0106
747	0.0065	0.0105
748	0.0064	0.0105
749	0.0063	0.0105
750	0.0063	0.0106
751	0.0063	0.0106
752	0.0063	0.0105
753	0.0063	0.0105
754	0.0063	0.0104
755	0.0063	0.0103
756	0.0061	0.0102
757	0.0061	0.0102
758	0.0061	0.0102
759	0.0061	0.0102
760	0.0061	0.0102
761	0.0061	0.0102
762	0.0061	0.0101
763	0.0061	0.01
764	0.0061	0.01
765	0.006	0.01
766	0.0061	0.0101
767	0.0061	0.0101
768	0.0062	0.0102
769	0.0062	0.0101
770	0.0061	0.01
771	0.006	0.01
772	0.0059	0.01
773	0.0059	0.01
774	0.0059	0.0099
775	0.0058	0.0098
776	0.0057	0.0098
777	0.0057	0.0097
778	0.0056	0.0097
779	0.0057	0.0097
780	0.0056	0.0098
781	0.0057	0.0098
782	0.0056	0.0097
783	0.0056	0.0096
784	0.0055	0.0096
785	0.0056	0.0096
786	0.0056	0.0095
787	0.0056	0.0096
788	0.0055	0.0096
789	0.0055	0.0096
790	0.0055	0.0096
791	0.0055	0.0096
792	0.0055	0.0095
793	0.0054	0.0095
794	0.0053	0.0094
795	0.0054	0.0094
796	0.0054	0.0093
797	0.0055	0.0094
798	0.0054	0.0093
799	0.0054	0.0094
800	0.0053	0.0093
