# Supplementary material for: Robust metal ion-chelated polymer interfacial layer for ultraflexible non-fullerene organic solar cells
Source: Nat Commun. 2020 Sep 9;11:4508. doi: 10.1038/s41467-020-18373-0 (PMC7481191; doi:10.1038/s41467-020-18373-0)
Supplement: Supplementary file 7 — Source Data [file 41467_2020_18373_MOESM7_ESM.zip › Source Data/Figure S16b.xlsx]

## Sheet: Sheet1
Photoluminescence spectra
	ZnO			PEI-Zn
Wavelength (nm)	Intensity		Wavelength (nm)	Intensity
350	8352.65		350	9293.79
352	9532.93		352	9454.35
354	10963.7		354	9625.79
356	12520.3		356	9793.83
358	14099.8		358	9952.44
360	15619.2		360	10084.3
362	17013.6		362	10244.5
364	18234.6		364	10411.6
366	19248.2		366	10568.8
368	20033.4		368	10702.2
370	20582.7		370	10819.1
372	20923.1		372	10910.5
374	20962.7		374	10987.1
376	20794.6		376	11049
378	20470.3		378	11092.8
380	19900.2		380	11124.9
382	19150.7		382	11129.6
384	18307.1		384	11106.3
386	17405.3		386	11043.4
388	16578.9		388	10955.8
390	15777.6		390	10847.1
392	15073.7		392	10749.4
394	14493.2		394	10671.8
396	14023.1		396	10604.9
398	13660.3		398	10552.8
400	13322		400	10509
402	13048.8		402	10483.3
404	12796.3		404	10457.8
406	12580.4		406	10431.8
408	12412.5		408	10394.8
410	12263.4		410	10363.9
412	12194.3		412	10347.8
414	12221		414	10340.2
416	12206.7		416	10338.9
418	12158.5		418	10346.7
420	12148.1		420	10368.8
422	12109.7		422	10393.3
424	12115.7		424	10410.2
426	12092.4		426	10418.8
428	12128.5		428	10422.8
430	12171.3		430	10431.1
432	12286.4		432	10442.6
434	12440.9		434	10455.4
436	12645.6		436	10472.2
438	12775.9		438	10499.3
440	12861.8		440	10526.3
442	12890.8		442	10543.8
444	12792.9		444	10544.4
446	12637.6		446	10526.4
448	12458		448	10502.6
450	12288.8		450	10477.6
452	12115.7		452	10445.8
454	12030		454	10416
456	12018.1		456	10391.6
458	12058.9		458	10376.3
460	12195.5		460	10362.1
462	12335.7		462	10368.4
464	12520.1		464	10385.5
466	12687.9		466	10419.6
468	12879.4		468	10460.6
470	13097.7		470	10508.1
472	13308.2		472	10559.1
474	13435.5		474	10611.6
476	13622.6		476	10664.2
478	13835.7		478	10717.8
480	14024.2		480	10768.6
482	14176.3		482	10811.1
484	14370		484	10857
486	14487.6		486	10910.6
488	14631.1		488	10969.5
490	14782.5		490	11044.5
492	14980.4		492	11133.4
494	15207.4		494	11221.1
496	15447		496	11290.6
498	15672.8		498	11360.3
500	15838.7		500	11420.1
502	16022.1		502	11476.9
504	16247.7		504	11532.6
506	16460.2		506	11604.2
508	16646		508	11684.4
510	16817.1		510	11787.7
512	17077.1		512	11902.1
514	17374.3		514	12021.2
516	17690.7		516	12132.6
518	18020.4		518	12248.2
520	18440.2		520	12351.8
522	18861.7		522	12440
524	19309.6		524	12534.7
526	19698.1		526	12647.1
528	20150.7		528	12779
530	20635.6		530	12905.8
532	21092.5		532	13037
534	21595.4		534	13182.4
536	22075.2		536	13349
538	22690		538	13506
540	23424.6		540	13663.3
542	24143.5		542	13832.1
544	24838.9		544	14014.8
546	25507.7		546	14208.2
548	26233.4		548	14402.9
550	26875.2		550	14590.4
552	27427.9		552	14762.4
554	27925.9		554	14949.7
556	28385.4		556	15116
558	28827.7		558	15265.5
560	29269.7		560	15404.9
562	29652.7		562	15547.1
564	30130.9		564	15674.6
566	30525.1		566	15803.5
568	30895.2		568	15938
570	31193.8		570	16070.9
572	31391.9		572	16194.4
574	31522.4		574	16303.7
576	31765.4		576	16390.3
578	31928.1		578	16470.5
580	32044.8		580	16537.6
582	32111.1		582	16594.3
584	32200.7		584	16630.2
586	32232.8		586	16662.7
588	32194.3		588	16670.7
590	32084.4		590	16682.3
592	31920.6		592	16702
594	31744.1		594	16750.3
596	31625.6		596	16809.6
598	31670.9		598	16869.1
600	32026.5		600	16919.2
			602	16980
			604	16992.2
			606	16941.9
			608	16856.2
			610	16805.5
			612	16914.7
			614	17374.8
			616	18453.7
			618	20508
			620	23994
