# Supplementary material for: Robust metal ion-chelated polymer interfacial layer for ultraflexible non-fullerene organic solar cells
Source: Nat Commun. 2020 Sep 9;11:4508. doi: 10.1038/s41467-020-18373-0 (PMC7481191; doi:10.1038/s41467-020-18373-0)
Supplement: Supplementary file 7 — Source Data [file 41467_2020_18373_MOESM7_ESM.zip › Source Data/Figure S18.xlsx]

## Sheet: Sheet1
Current-voltage (I-V) characteristics of the cell at different compression states
45% compression			28% compression			17% compression			11% compression			Initial state
V (V)	I (mA )		V (V)	I (mA )		V (V)	I (mA )		V (V)	I (mA )		V (V)	I (mA )
-1	-0.38		-1	-0.41		-1	-0.44		-1	-0.48		-1	-0.53
-0.96	-0.38		-0.96	-0.41		-0.96	-0.44		-0.96	-0.48		-0.96	-0.53
-0.92	-0.37		-0.92	-0.41		-0.92	-0.44		-0.92	-0.48		-0.92	-0.53
-0.88	-0.37		-0.88	-0.41		-0.88	-0.44		-0.88	-0.48		-0.88	-0.53
-0.84	-0.37		-0.84	-0.41		-0.84	-0.44		-0.84	-0.48		-0.84	-0.53
-0.8	-0.37		-0.8	-0.41		-0.8	-0.44		-0.8	-0.48		-0.8	-0.53
-0.76	-0.37		-0.76	-0.41		-0.76	-0.44		-0.76	-0.48		-0.76	-0.53
-0.72	-0.37		-0.72	-0.4		-0.72	-0.44		-0.72	-0.48		-0.72	-0.53
-0.68	-0.37		-0.68	-0.4		-0.68	-0.44		-0.68	-0.48		-0.68	-0.53
-0.64	-0.37		-0.64	-0.4		-0.64	-0.44		-0.64	-0.48		-0.64	-0.53
-0.6	-0.37		-0.6	-0.4		-0.6	-0.44		-0.6	-0.48		-0.6	-0.52
-0.56	-0.37		-0.56	-0.4		-0.56	-0.44		-0.56	-0.47		-0.56	-0.52
-0.52	-0.37		-0.52	-0.4		-0.52	-0.44		-0.52	-0.47		-0.52	-0.52
-0.48	-0.37		-0.48	-0.4		-0.48	-0.44		-0.48	-0.47		-0.48	-0.52
-0.44	-0.37		-0.44	-0.4		-0.44	-0.44		-0.44	-0.47		-0.44	-0.52
-0.4	-0.37		-0.4	-0.4		-0.4	-0.44		-0.4	-0.47		-0.4	-0.52
-0.36	-0.37		-0.36	-0.4		-0.36	-0.44		-0.36	-0.47		-0.36	-0.52
-0.32	-0.37		-0.32	-0.4		-0.32	-0.44		-0.32	-0.47		-0.32	-0.52
-0.28	-0.37		-0.28	-0.4		-0.28	-0.43		-0.28	-0.47		-0.28	-0.52
-0.24	-0.36		-0.24	-0.4		-0.24	-0.43		-0.24	-0.47		-0.24	-0.52
-0.2	-0.36		-0.2	-0.4		-0.2	-0.43		-0.2	-0.47		-0.2	-0.52
-0.16	-0.36		-0.16	-0.4		-0.16	-0.43		-0.16	-0.47		-0.16	-0.52
-0.12	-0.36		-0.12	-0.4		-0.12	-0.43		-0.12	-0.47		-0.12	-0.52
-0.08	-0.36		-0.08	-0.4		-0.08	-0.43		-0.08	-0.47		-0.08	-0.52
-0.04	-0.36		-0.04	-0.4		-0.04	-0.43		-0.04	-0.47		-0.04	-0.51
0	-0.36		0	-0.39		0	-0.43		0	-0.46		0	-0.51
0.04	-0.36		0.04	-0.39		0.04	-0.43		0.04	-0.46		0.04	-0.51
0.08	-0.36		0.08	-0.39		0.08	-0.43		0.08	-0.46		0.08	-0.51
0.12	-0.36		0.12	-0.39		0.12	-0.43		0.12	-0.46		0.12	-0.51
0.16	-0.36		0.16	-0.39		0.16	-0.43		0.16	-0.46		0.16	-0.51
0.2	-0.36		0.2	-0.39		0.2	-0.43		0.2	-0.46		0.2	-0.51
0.24	-0.36		0.24	-0.39		0.24	-0.42		0.24	-0.46		0.24	-0.5
0.28	-0.35		0.28	-0.39		0.28	-0.42		0.28	-0.46		0.28	-0.5
0.32	-0.35		0.32	-0.39		0.32	-0.42		0.32	-0.46		0.32	-0.5
0.36	-0.35		0.36	-0.38		0.36	-0.42		0.36	-0.45		0.36	-0.5
0.4	-0.35		0.4	-0.38		0.4	-0.42		0.4	-0.45		0.4	-0.5
0.44	-0.35		0.44	-0.38		0.44	-0.41		0.44	-0.45		0.44	-0.49
0.48	-0.35		0.48	-0.38		0.48	-0.41		0.48	-0.45		0.48	-0.49
0.52	-0.34		0.52	-0.37		0.52	-0.41		0.52	-0.44		0.52	-0.49
0.56	-0.34		0.56	-0.37		0.56	-0.4		0.56	-0.44		0.56	-0.48
0.6	-0.33		0.6	-0.36		0.6	-0.4		0.6	-0.43		0.6	-0.47
0.64	-0.32		0.64	-0.35		0.64	-0.39		0.64	-0.42		0.64	-0.46
0.68	-0.29		0.68	-0.32		0.68	-0.37		0.68	-0.4		0.68	-0.43
0.72	-0.25		0.72	-0.27		0.72	-0.33		0.72	-0.33		0.72	-0.38
0.76	-0.17		0.76	-0.19		0.76	-0.25		0.76	-0.23		0.76	-0.28
0.8	-0.06		0.8	-0.07		0.8	-0.12		0.8	-0.11		0.8	-0.13
0.84	0.07		0.84	0.07		0.84	0.05		0.84	0.04		0.84	0.05
0.88	0.21		0.88	0.25		0.88	0.25		0.88	0.26		0.88	0.27
0.92	0.37		0.92	0.44		0.92	0.48		0.92	0.49		0.92	0.52
0.96	0.53		0.96	0.64		0.96	0.72		0.96	0.72		0.96	0.77
1	0.7		1	0.85		1	0.97		1	0.96		1	1.04
