# Supplementary material for: Robust metal ion-chelated polymer interfacial layer for ultraflexible non-fullerene organic solar cells
Source: Nat Commun. 2020 Sep 9;11:4508. doi: 10.1038/s41467-020-18373-0 (PMC7481191; doi:10.1038/s41467-020-18373-0)
Supplement: Supplementary file 7 — Source Data [file 41467_2020_18373_MOESM7_ESM.zip › Source Data/Figure S19a.xlsx]

## Sheet: Sheet1
PEN/ITO/ETL/PBDB-T-2F:IT-4F/MoO3/Ag
ITO/ZnO			ITO/PEI-Zn
Voc (V)	Jsc (mA/cm2)		Voc (V)	Jsc (mA/cm2)
-1	-18.55		-1	-19.01
-0.96	-18.5		-0.96	-18.98
-0.92	-18.45		-0.92	-18.95
-0.88	-18.38		-0.88	-18.91
-0.84	-18.34		-0.84	-18.87
-0.8	-18.29		-0.8	-18.83
-0.76	-18.2		-0.76	-18.78
-0.72	-18.19		-0.72	-18.74
-0.68	-18.13		-0.68	-18.7
-0.64	-18.09		-0.64	-18.67
-0.6	-18.03		-0.6	-18.64
-0.56	-17.98		-0.56	-18.61
-0.52	-17.94		-0.52	-18.56
-0.48	-17.87		-0.48	-18.52
-0.44	-17.8		-0.44	-18.48
-0.4	-17.76		-0.4	-18.44
-0.36	-17.72		-0.36	-18.39
-0.32	-17.67		-0.32	-18.35
-0.28	-17.64		-0.28	-18.32
-0.24	-17.59		-0.24	-18.28
-0.2	-17.56		-0.2	-18.23
-0.16	-17.51		-0.16	-18.2
-0.12	-17.46		-0.12	-18.15
-0.08	-17.41		-0.08	-18.1
-0.04	-17.36		-0.04	-18.05
0	-17.3		0	-18
0.04	-17.24		0.04	-17.95
0.08	-17.19		0.08	-17.91
0.12	-17.12		0.12	-17.86
0.16	-17.07		0.16	-17.79
0.2	-16.99		0.2	-17.73
0.24	-16.91		0.24	-17.67
0.28	-16.8		0.28	-17.61
0.32	-16.66		0.32	-17.54
0.36	-16.59		0.36	-17.44
0.4	-16.52		0.4	-17.35
0.44	-16.36		0.44	-17.23
0.48	-16.1		0.48	-17.1
0.52	-15.64		0.52	-16.91
0.56	-15.23		0.56	-16.66
0.6	-14.21		0.6	-16.25
0.64	-12.9		0.64	-15.51
0.68	-9.92		0.68	-14.09
0.72	-5.25		0.72	-11.36
0.76	1.2		0.76	-6.63
0.8	11.56		0.8	0.37
0.84	18.96		0.84	9.38
0.88	29.02		0.88	19.91
0.92	39.58		0.92	31.58
0.96	50.05		0.96	44.15
1	61.13		1	57.27
