# Supplementary material for: Robust metal ion-chelated polymer interfacial layer for ultraflexible non-fullerene organic solar cells
Source: Nat Commun. 2020 Sep 9;11:4508. doi: 10.1038/s41467-020-18373-0 (PMC7481191; doi:10.1038/s41467-020-18373-0)
Supplement: Supplementary file 7 — Source Data [file 41467_2020_18373_MOESM7_ESM.zip › Source Data/Figure S19b.xlsx]

## Sheet: Sheet1
PEN/AgNWs/ETL/PBDB-T-2F:IT-4F/MoO3/Ag
	AgNWS/ZnO			AgNWs/PEI-Zn
Voc (V)	Jsc (mA/cm2)			Voc (V)	Jsc (mA/cm2)
-1	-20.21			-1	-21.58
-0.96	-20.11			-0.96	-21.55
-0.92	-20.05			-0.92	-21.53
-0.88	-19.99			-0.88	-21.49
-0.84	-19.88			-0.84	-21.47
-0.8	-19.54			-0.8	-21.44
-0.76	-19.5			-0.76	-21.43
-0.72	-19.33			-0.72	-21.41
-0.68	-19.26			-0.68	-21.41
-0.64	-19.08			-0.64	-21.4
-0.6	-19.29			-0.6	-21.38
-0.56	-19.12			-0.56	-21.38
-0.52	-19.14			-0.52	-21.36
-0.48	-18.92			-0.48	-21.31
-0.44	-18.76			-0.44	-21.29
-0.4	-18.77			-0.4	-21.28
-0.36	-18.75			-0.36	-21.26
-0.32	-18.69			-0.32	-21.23
-0.28	-18.6			-0.28	-21.19
-0.24	-18.54			-0.24	-21.16
-0.2	-18.45			-0.2	-21.14
-0.16	-18.34			-0.16	-21.13
-0.12	-18.24			-0.12	-21.07
-0.08	-18.14			-0.08	-21.06
-0.04	-18.05			-0.04	-21.03
0	-17.96			0	-20.98
0.04	-17.87			0.04	-20.96
0.08	-17.74			0.08	-20.93
0.12	-17.62			0.12	-20.88
0.16	-17.51			0.16	-20.84
0.2	-17.36			0.2	-20.8
0.24	-17.23			0.24	-20.77
0.28	-17.09			0.28	-20.7
0.32	-16.89			0.32	-20.67
0.36	-16.72			0.36	-20.63
0.4	-16.49			0.4	-20.56
0.44	-16.27			0.44	-20.47
0.48	-16.01			0.48	-20.38
0.52	-15.7			0.52	-20.29
0.56	-15.31			0.56	-20.16
0.6	-14.8			0.6	-19.96
0.64	-14			0.64	-19.63
0.68	-12.69			0.68	-18.94
0.72	-10.43			0.72	-17.29
0.76	-7.106			0.76	-13.4
0.8	-2.441			0.8	-5.32
0.84	3.342			0.84	8.23
0.88	9.868			0.88	27.04
0.92	16.81			0.92	49.8
0.96	24.85			0.96	75.47
1	32.96			1	103.26
