# Supplementary material for: Robust metal ion-chelated polymer interfacial layer for ultraflexible non-fullerene organic solar cells
Source: Nat Commun. 2020 Sep 9;11:4508. doi: 10.1038/s41467-020-18373-0 (PMC7481191; doi:10.1038/s41467-020-18373-0)
Supplement: Supplementary file 7 — Source Data [file 41467_2020_18373_MOESM7_ESM.zip › Source Data/Figure S19c.xlsx]

## Sheet: Sheet1
PEN/PEDOT:PSS/ETL/PBDB-T-2F:IT-4F/MoO3/Ag
	PEDOT:PSS/ZnO			PEDOT:PSS/PEI-Zn
	Voc (V)	Jsc (mA/cm2)			Voc (V)	Jsc (mA/cm2)
	-1	-18.61			-1	-18.02
	-0.96	-18.37			-0.96	-18
	-0.92	-18.18			-0.92	-17.98
	-0.88	-17.95			-0.88	-17.95
	-0.84	-17.73			-0.84	-17.91
	-0.8	-17.52			-0.8	-17.88
	-0.76	-17.32			-0.76	-17.89
	-0.72	-17.16			-0.72	-17.87
	-0.68	-16.96			-0.68	-17.85
	-0.64	-16.79			-0.64	-17.83
	-0.6	-16.62			-0.6	-17.8
	-0.56	-16.42			-0.56	-17.79
	-0.52	-16.26			-0.52	-17.76
	-0.48	-16.09			-0.48	-17.72
	-0.44	-15.94			-0.44	-17.69
	-0.4	-15.79			-0.4	-17.67
	-0.36	-15.63			-0.36	-17.65
	-0.32	-15.47			-0.32	-17.64
	-0.28	-15.3			-0.28	-17.62
	-0.24	-15.15			-0.24	-17.6
	-0.2	-15.02			-0.2	-17.58
	-0.16	-14.87			-0.16	-17.53
	-0.12	-14.74			-0.12	-17.5
	-0.08	-14.59			-0.08	-17.46
	-0.04	-14.46			-0.04	-17.42
	0	-14.32			0	-17.41
	0.04	-14.13			0.04	-17.37
	0.08	-13.96			0.08	-17.34
	0.12	-13.78			0.12	-17.32
	0.16	-13.59			0.16	-17.32
	0.2	-13.39			0.2	-17.29
	0.24	-13.17			0.24	-17.25
	0.28	-12.93			0.28	-17.2
	0.32	-12.61			0.32	-17.16
	0.36	-12.15			0.36	-17.11
	0.4	-11.34			0.4	-17.06
	0.44	-9.85			0.44	-17
	0.48	-7.43			0.48	-16.91
	0.52	-4.08			0.52	-16.82
	0.56	0.01			0.56	-16.69
	0.6	4.63			0.6	-16.48
	0.64	9.72			0.64	-16.12
	0.68	15.31			0.68	-15.31
	0.72	21.4			0.72	-13.54
	0.76	27.94			0.76	-10.26
	0.8	34.9			0.8	-5.36
	0.84	42.24			0.84	0.91
	0.88	49.9			0.88	8.2
	0.92	57.78			0.92	16.18
	0.96	65.88			0.96	24.68
	1	74.14			1	33.68
