# Supplementary material for: Robust metal ion-chelated polymer interfacial layer for ultraflexible non-fullerene organic solar cells
Source: Nat Commun. 2020 Sep 9;11:4508. doi: 10.1038/s41467-020-18373-0 (PMC7481191; doi:10.1038/s41467-020-18373-0)
Supplement: Supplementary file 7 — Source Data [file 41467_2020_18373_MOESM7_ESM.zip › Source Data/Figure S19d.xlsx]

## Sheet: Sheet1
		PEN/AgNWs/ETL/PBDB-T-2F:Y6/MoO3/Ag
AgMWs/ZnO			AgNWs/PEI-Zn
Voc (V)	Jsc (mA/cm2)		Voc (V)	Jsc (mA/cm2)
-1	-25.6		-1	-25.88
-0.96	-25.56		-0.96	-26.32
-0.92	-25.56		-0.92	-25.87
-0.88	-25.51		-0.88	-25.91
-0.84	-25.45		-0.84	-25.96
-0.8	-25.4		-0.8	-25.86
-0.76	-25.37		-0.76	-25.83
-0.72	-25.38		-0.72	-25.82
-0.68	-25.37		-0.68	-25.83
-0.64	-25.34		-0.64	-25.78
-0.6	-25.28		-0.6	-25.76
-0.56	-25.21		-0.56	-25.75
-0.52	-25.19		-0.52	-25.74
-0.48	-25.15		-0.48	-25.72
-0.44	-25.08		-0.44	-25.68
-0.4	-25.07		-0.4	-25.66
-0.36	-25		-0.36	-25.66
-0.32	-24.93		-0.32	-25.65
-0.28	-24.89		-0.28	-25.64
-0.24	-24.79		-0.24	-25.59
-0.2	-24.72		-0.2	-25.57
-0.16	-24.67		-0.16	-25.58
-0.12	-24.62		-0.12	-25.52
-0.08	-24.56		-0.08	-25.47
-0.04	-24.56		-0.04	-25.45
0	-24.53		0	-25.41
0.04	-24.5		0.04	-25.43
0.08	-24.44		0.08	-25.44
0.12	-24.34		0.12	-25.4
0.16	-24.3		0.16	-25.37
0.2	-24.22		0.2	-25.3
0.24	-24.11		0.24	-25.24
0.28	-24.06		0.28	-25.16
0.32	-23.96		0.32	-25.09
0.36	-23.85		0.36	-25
0.4	-23.76		0.4	-24.88
0.44	-23.6		0.44	-24.76
0.48	-23.4		0.48	-24.59
0.52	-23.1		0.52	-24.39
0.56	-22.7		0.56	-24.12
0.6	-22.1		0.6	-23.72
0.64	-21.25		0.64	-23.1
0.68	-19.88		0.68	-22.11
0.72	-17.54		0.72	-20.4
0.76	-13.3		0.76	-16.96
0.8	-5.97		0.8	-9.87
0.84	5.22		0.84	3.58
0.88	20.11		0.88	25.35
0.92	38.08		0.92	55.66
0.96	58.3		0.96	92.67
1	80.3		1	135.15
