# Supplementary material for: Robust metal ion-chelated polymer interfacial layer for ultraflexible non-fullerene organic solar cells
Source: Nat Commun. 2020 Sep 9;11:4508. doi: 10.1038/s41467-020-18373-0 (PMC7481191; doi:10.1038/s41467-020-18373-0)
Supplement: Supplementary file 7 — Source Data [file 41467_2020_18373_MOESM7_ESM.zip › Source Data/Figure S19e.xlsx]

## Sheet: Sheet1
			PEN/PEDOT:PSS/ETL/PBDB-T-2F:Y6/MoO3/Ag
PEDOT:PSS/ZnO				PEDOT:PSS/PEI-Zn
Voc (V)	Jsc (mA/cm2)			Voc (V)	Jsc (mA/cm2)
-1	-19.76			-1	-21.66
-0.96	-19.76			-0.96	-21.66
-0.92	-19.75			-0.92	-21.65
-0.88	-19.71			-0.88	-21.63
-0.84	-19.71			-0.84	-21.62
-0.8	-19.67			-0.8	-21.59
-0.76	-19.66			-0.76	-21.58
-0.72	-19.64			-0.72	-21.59
-0.68	-19.6			-0.68	-21.58
-0.64	-19.58			-0.64	-21.55
-0.6	-19.55			-0.6	-21.53
-0.56	-19.51			-0.56	-21.52
-0.52	-19.48			-0.52	-21.48
-0.48	-19.44			-0.48	-21.49
-0.44	-19.42			-0.44	-21.46
-0.4	-19.37			-0.4	-21.45
-0.36	-19.35			-0.36	-21.43
-0.32	-19.3			-0.32	-21.4
-0.28	-19.22			-0.28	-21.4
-0.24	-19.19			-0.24	-21.37
-0.2	-19.12			-0.2	-21.37
-0.16	-19.04			-0.16	-21.36
-0.12	-18.94			-0.12	-21.31
-0.08	-18.83			-0.08	-21.27
-0.04	-18.7			-0.04	-21.24
0	-18.52			0	-21.25
0.04	-18.27			0.04	-21.22
0.08	-17.96			0.08	-21.18
0.12	-17.51			0.12	-21.13
0.16	-16.89			0.16	-21.1
0.2	-16.02			0.2	-21.06
0.24	-14.83			0.24	-21.01
0.28	-13.32			0.28	-20.97
0.32	-11.5			0.32	-20.9
0.36	-9.47			0.36	-20.85
0.4	-7.36			0.4	-20.78
0.44	-5.33			0.44	-20.69
0.48	-3.52			0.48	-20.57
0.52	-2.09			0.52	-20.42
0.56	-1.05			0.56	-20.19
0.6	-0.34			0.6	-19.85
0.64	0.22			0.64	-19.16
0.68	0.87			0.68	-17.8
0.72	1.86			0.72	-15.16
0.76	3.33			0.76	-10.84
0.8	5.34			0.8	-4.95
0.84	7.88			0.84	2.12
0.88	10.89			0.88	10.06
0.92	14.26			0.92	18.61
0.96	17.9			0.96	27.68
1	21.73			1	37.31
