# Supplementary material for: Robust metal ion-chelated polymer interfacial layer for ultraflexible non-fullerene organic solar cells
Source: Nat Commun. 2020 Sep 9;11:4508. doi: 10.1038/s41467-020-18373-0 (PMC7481191; doi:10.1038/s41467-020-18373-0)
Supplement: Supplementary file 7 — Source Data [file 41467_2020_18373_MOESM7_ESM.zip › Source Data/Figure S20.xlsx]

## Sheet: Sheet1
	PEDOT:PSS					PEDOT:PSS/ZnO
	Wavelength (nm)	Absorbance (a.u.)				Wavelength (nm)	Absorbance (a.u.)
	400	0.0709				400	0.10851
	402	0.07082				402	0.1086
	404	0.07072				404	0.10892
	406	0.07062				406	0.10927
	408	0.07053				408	0.10967
	410	0.07046				410	0.10995
	412	0.07046				412	0.11027
	414	0.07041				414	0.11058
	416	0.07044				416	0.111
	418	0.07037				418	0.11138
	420	0.07043				420	0.11188
	422	0.07033				422	0.11221
	424	0.07024				424	0.11257
	426	0.07012				426	0.1129
	428	0.06999				428	0.11322
	430	0.07002				430	0.11359
	432	0.06998				432	0.11392
	434	0.07006				434	0.11441
	436	0.06992				436	0.11467
	438	0.0699				438	0.11498
	440	0.06985				440	0.11537
	442	0.06986				442	0.1159
	444	0.06973				444	0.1162
	446	0.0697				446	0.11639
	448	0.06956				448	0.11673
	450	0.06948				450	0.1172
	452	0.06932				452	0.11771
	454	0.06934				454	0.11809
	456	0.06919				456	0.11841
	458	0.06909				458	0.11865
	460	0.06897				460	0.11895
	462	0.06906				462	0.11936
	464	0.06908				464	0.11983
	466	0.06908				466	0.12029
	468	0.06919				468	0.12085
	470	0.06932				470	0.12134
	472	0.06934				472	0.12188
	474	0.06934				474	0.12238
	476	0.06935				476	0.123
	478	0.06937				478	0.12362
	480	0.0694				480	0.12418
	482	0.06949				482	0.12476
	484	0.06971				484	0.12544
	486	0.06989				486	0.12618
	488	0.06997				488	0.12675
	490	0.06991				490	0.12724
	492	0.06996				492	0.12782
	494	0.07012				494	0.12857
	496	0.07033				496	0.12924
	498	0.07038				498	0.12983
	500	0.07049				500	0.13053
	502	0.07061				502	0.13129
	504	0.07076				504	0.13198
	506	0.07081				506	0.13254
	508	0.07091				508	0.13313
	510	0.07109				510	0.13387
	512	0.07121				512	0.13457
	514	0.0714				514	0.13528
	516	0.07155				516	0.13599
	518	0.07182				518	0.13676
	520	0.07205				520	0.13749
	522	0.07228				522	0.13813
	524	0.0725				524	0.13889
	526	0.07262				526	0.13969
	528	0.07284				528	0.14056
	530	0.073				530	0.14125
	532	0.07322				532	0.14192
	534	0.07338				534	0.14261
	536	0.0736				536	0.14335
	538	0.07381				538	0.14407
	540	0.07405				540	0.14472
	542	0.0743				542	0.14546
	544	0.0746				544	0.14623
	546	0.07484				546	0.14693
	548	0.07505				548	0.14758
	550	0.07527				550	0.14819
	552	0.07552				552	0.14886
	554	0.07581				554	0.14947
	556	0.07601				556	0.15002
	558	0.0763				558	0.15069
	560	0.07663				560	0.1514
	562	0.07695				562	0.15204
	564	0.07718				564	0.15261
	566	0.07742				566	0.15322
	568	0.07767				568	0.1539
	570	0.07794				570	0.15447
	572	0.07815				572	0.15493
	574	0.07853				574	0.15558
	576	0.07885				576	0.15626
	578	0.07925				578	0.15693
	580	0.07952				580	0.15748
	582	0.07986				582	0.15798
	584	0.08011				584	0.15854
	586	0.08038				586	0.15895
	588	0.08069				588	0.15946
	590	0.08101				590	0.15986
	592	0.08138				592	0.16038
	594	0.08171				594	0.16074
	596	0.08208				596	0.16118
	598	0.08237				598	0.16145
	600	0.08264				600	0.16173
	602	0.08294				602	0.1619
	604	0.08325				604	0.16218
	606	0.08362				606	0.16251
	608	0.08393				608	0.16283
	610	0.08425				610	0.16307
	612	0.08458				612	0.16332
	614	0.0849				614	0.16365
	616	0.08523				616	0.16398
	618	0.08556				618	0.16425
	620	0.0859				620	0.16448
	622	0.08639				622	0.16473
	624	0.08669				624	0.16498
	626	0.08707				626	0.16522
	628	0.08732				628	0.16549
	630	0.08771				630	0.16579
	632	0.08809				632	0.16599
	634	0.08836				634	0.16615
	636	0.08863				636	0.16628
	638	0.08891				638	0.1665
	640	0.08929				640	0.16674
	642	0.08959				642	0.16687
	644	0.08992				644	0.16705
	646	0.09023				646	0.16718
	648	0.09059				648	0.16741
	650	0.09088				650	0.16754
	652	0.09114				652	0.16762
	654	0.09149				654	0.16774
	656	0.09185				656	0.16795
	658	0.09224				658	0.16822
	660	0.09257				660	0.16844
	662	0.09295				662	0.16861
	664	0.09326				664	0.16883
	666	0.09366				666	0.16902
	668	0.094				668	0.16925
	670	0.09452				670	0.16956
	672	0.09493				672	0.16991
	674	0.09531				674	0.17021
	676	0.09551				676	0.17034
	678	0.09582				678	0.17062
	680	0.0962				680	0.17101
	682	0.09664				682	0.17149
	684	0.09699				684	0.17182
	686	0.09729				686	0.17214
	688	0.09769				688	0.17253
	690	0.09798				690	0.17291
	692	0.09825				692	0.1733
	694	0.0985				694	0.17364
	696	0.09888				696	0.17416
	698	0.09921				698	0.17466
	700	0.09953				700	0.17512
	702	0.09986				702	0.17562
	704	0.10023				704	0.17611
	706	0.10056				706	0.17672
	708	0.10082				708	0.17711
	710	0.10108				710	0.17763
	712	0.10137				712	0.17815
	714	0.10167				714	0.17873
	716	0.10204				716	0.1793
	718	0.10237				718	0.17978
	720	0.10266				720	0.18037
	722	0.10294				722	0.18084
	724	0.10316				724	0.1813
	726	0.10349				726	0.18178
	728	0.10386				728	0.18244
	730	0.10434				730	0.18315
	732	0.10477				732	0.18383
	734	0.10499				734	0.18434
	736	0.1052				736	0.18496
	738	0.10542				738	0.18559
	740	0.1058				740	0.18624
	742	0.10606				742	0.18679
	744	0.1064				744	0.18743
	746	0.10663				746	0.18812
	748	0.10697				748	0.18883
	750	0.10722				750	0.18942
	752	0.10758				752	0.19005
	754	0.10789				754	0.19068
	756	0.10813				756	0.19131
	758	0.1084				758	0.19196
	760	0.1087				760	0.19262
	762	0.10904				762	0.19322
	764	0.10928				764	0.19381
	766	0.10951				766	0.19436
	768	0.10974				768	0.19505
	770	0.10996				770	0.19566
	772	0.11026				772	0.19632
	774	0.11068				774	0.19702
	776	0.11102				776	0.19779
	778	0.11131				778	0.19853
	780	0.11155				780	0.19924
	782	0.11185				782	0.1999
	784	0.11217				784	0.20067
	786	0.11244				786	0.20135
	788	0.11268				788	0.20207
	790	0.11298				790	0.20274
	792	0.1133				792	0.20341
	794	0.11359				794	0.2041
	796	0.11379				796	0.20472
	798	0.114				798	0.2053
	800	0.11431				800	0.20595
	802	0.11455				802	0.20657
	804	0.11479				804	0.20724
	806	0.115				806	0.20796
	808	0.11529				808	0.20865
	810	0.11556				810	0.20925
	812	0.11581				812	0.20964
	814	0.11605				814	0.21027
	816	0.11623				816	0.21092
	818	0.11652				818	0.21172
	820	0.11685				820	0.21244
	822	0.11717				822	0.21323
	824	0.11744				824	0.21394
	826	0.11756				826	0.21436
	828	0.11783				828	0.21489
	830	0.11802				830	0.21531
	832	0.11836				832	0.21597
	834	0.11854				834	0.21652
	836	0.11873				836	0.21715
	838	0.1188				838	0.2178
	840	0.11906				840	0.2185
	842	0.11922				842	0.2191
	844	0.1195				844	0.21978
	846	0.11963				846	0.22023
	848	0.11994				848	0.22089
	850	0.12016				850	0.22134
	852	0.1204				852	0.22193
	854	0.12064				854	0.2225
	856	0.12086				856	0.22312
	858	0.12115				858	0.22382
	860	0.12131				860	0.22446
	862	0.12162				862	0.22503
	864	0.12191				864	0.22549
	866	0.1221				866	0.22589
	868	0.12229				868	0.22639
	870	0.12237				870	0.22685
	872	0.12268				872	0.22734
	874	0.12285				874	0.22771
	876	0.12308				876	0.22819
	878	0.12307				878	0.22872
	880	0.12336				880	0.22918
	882	0.12359				882	0.22958
	884	0.12392				884	0.22973
	886	0.12407				886	0.23015
	888	0.12426				888	0.23048
	890	0.12456				890	0.23102
	892	0.12477				892	0.23122
	894	0.12482				894	0.23146
	896	0.1251				896	0.2318
	898	0.12536				898	0.23335
	900	0.12539				904	0.232
	902	0.1255				906	0.23236
	904	0.12539				908	0.23273
	906	0.12568				910	0.23307
	908	0.12588				912	0.23346
	910	0.12605				914	0.23385
	912	0.12624				916	0.23421
	914	0.12644				918	0.23452
	916	0.12668				920	0.23478
	918	0.12693				922	0.23512
	920	0.12721				924	0.23541
	922	0.12752				926	0.23569
	924	0.12772				928	0.2359
	926	0.12797				930	0.2362
	928	0.1282				932	0.23651
	930	0.12852				934	0.23679
	932	0.12876				936	0.23709
	934	0.12892				938	0.23729
	936	0.12914				940	0.23748
	938	0.12935				942	0.23772
	940	0.12956				944	0.23689
	942	0.12979				946	0.23708
	944	0.12999				948	0.23716
	946	0.13033				950	0.2387
	948	0.13059				952	0.23726
	950	0.13094				954	0.23869
	952	0.13122				956	0.23879
	954	0.13145				958	0.23885
	956	0.13167				960	0.23895
	958	0.13194				962	0.23897
	960	0.13218				964	0.23904
	962	0.13246				966	0.23915
	964	0.13272				968	0.23924
	966	0.13309				970	0.23927
	968	0.13335				972	0.23924
	970	0.1336				974	0.23928
	972	0.13378				976	0.23924
	974	0.13404				978	0.23933
	976	0.13431				980	0.23933
	978	0.13461				982	0.23934
	980	0.13495				984	0.23921
	982	0.13521				986	0.23913
	984	0.13548				988	0.23906
	986	0.13577				990	0.23901
	988	0.13608				992	0.23885
	990	0.13635				994	0.23869
	992	0.1366				996	0.23849
	994	0.13686				998	0.23833
	996	0.13712				1000	0.23818
	998	0.13735				1002	0.23805
	1000	0.1376				1004	0.23789
	1002	0.13787				1006	0.23774
	1004	0.13818				1008	0.23755
	1006	0.13848				1010	0.23732
	1008	0.13872				1012	0.23705
	1010	0.139				1014	0.23679
	1012	0.13928				1016	0.23653
	1014	0.13956				1018	0.23622
	1016	0.13981				1020	0.23589
	1018	0.14009				1022	0.23558
	1020	0.14039				1024	0.23532
	1022	0.14072				1026	0.23502
	1024	0.14101				1028	0.23467
	1026	0.1413				1030	0.23433
	1028	0.14157				1032	0.23399
	1030	0.14187				1034	0.23362
	1032	0.14213				1036	0.23321
	1034	0.14243				1038	0.23278
	1036	0.14271				1040	0.23235
	1038	0.14303				1042	0.23192
	1040	0.14332				1044	0.23151
	1042	0.14366				1046	0.2311
	1044	0.14397				1048	0.23064
	1046	0.14431				1050	0.23013
	1048	0.14459				1052	0.2297
	1050	0.14488				1054	0.22925
	1052	0.14515				1056	0.22886
	1054	0.14545				1058	0.22833
	1056	0.14578				1060	0.22781
	1058	0.14612				1062	0.22725
	1060	0.14644				1064	0.22671
	1062	0.14673				1066	0.22614
	1064	0.14699				1068	0.22558
	1066	0.14727				1070	0.22508
	1068	0.14759				1072	0.22455
	1070	0.14792				1074	0.22396
	1072	0.14825				1076	0.22336
	1074	0.14853				1078	0.22281
	1076	0.14885				1080	0.22229
	1078	0.14919				1082	0.22175
	1080	0.14954				1084	0.22118
	1082	0.14984				1086	0.22059
	1084	0.15013				1088	0.22
	1086	0.15043				1090	0.21937
	1088	0.15074				1092	0.21875
	1090	0.1511				1094	0.21812
	1092	0.15142				1096	0.21748
	1094	0.15177				1098	0.21682
	1096	0.15207				1100	0.2162
	1098	0.15241				1102	0.21558
	1100	0.15276				1104	0.21498
	1102	0.15312				1106	0.21433
	1104	0.15344				1108	0.21375
	1106	0.15378				1110	0.21317
	1108	0.15411				1112	0.21257
	1110	0.15446				1114	0.21194
	1112	0.15477				1116	0.2113
	1114	0.1551				1118	0.21068
	1116	0.15545				1120	0.21003
	1118	0.15581				1122	0.20939
	1120	0.15617				1124	0.2087
	1122	0.15655				1126	0.20805
	1124	0.15692				1128	0.20735
	1126	0.15731				1130	0.20671
	1128	0.15767				1132	0.20604
	1130	0.15806				1134	0.20542
	1132	0.15841				1136	0.20477
	1134	0.15878				1138	0.20417
	1136	0.15914				1140	0.20355
	1138	0.15956				1142	0.20294
	1140	0.15993				1144	0.20226
	1142	0.16031				1146	0.20163
	1144	0.16061				1148	0.20098
	1146	0.16101				1150	0.20042
	1148	0.16137				1152	0.19981
	1150	0.16181				1154	0.19919
	1152	0.16219				1156	0.19851
	1154	0.16261				1158	0.19785
	1156	0.16301				1160	0.1972
	1158	0.16339				1162	0.19659
	1160	0.16379				1164	0.19598
	1162	0.16419				1166	0.19541
	1164	0.16464				1168	0.19478
	1166	0.16507				1170	0.19417
	1168	0.16549				1172	0.19357
	1170	0.16591				1174	0.19304
	1172	0.16633				1176	0.1925
	1174	0.16675				1178	0.19194
	1176	0.16715				1180	0.19138
	1178	0.16757				1182	0.19086
	1180	0.16797				1184	0.19029
	1182	0.16839				1186	0.18971
	1184	0.1688				1188	0.18914
	1186	0.16921				1190	0.18858
	1188	0.16965				1192	0.18804
	1190	0.17008				1194	0.18749
	1192	0.17055				1196	0.18698
	1194	0.17099				1198	0.18647
	1196	0.17143				1200	0.18598
	1198	0.17185				1202	0.18551
	1200	0.17229				1204	0.18505
	1202	0.17271				1206	0.18459
	1204	0.17316				1208	0.18411
	1206	0.17356				1210	0.18365
	1208	0.17399				1212	0.18319
	1210	0.17439				1214	0.18276
	1212	0.17484				1216	0.18229
	1214	0.1753				1218	0.18185
	1216	0.17573				1220	0.1814
	1218	0.17616				1222	0.18097
	1220	0.17659				1224	0.1805
	1222	0.17703				1226	0.18003
	1224	0.17745				1228	0.17958
	1226	0.17791				1230	0.17913
	1228	0.1784				1232	0.17867
	1230	0.17887				1234	0.17822
	1232	0.17931				1236	0.17781
	1234	0.17976				1238	0.17743
	1236	0.18021				1240	0.17707
	1238	0.18067				1242	0.17672
	1240	0.18111				1244	0.17637
	1242	0.18157				1246	0.17604
	1244	0.18203				1248	0.17565
	1246	0.18249				1250	0.17526
	1248	0.18293				1252	0.17489
	1250	0.18335				1254	0.17453
	1252	0.1838				1256	0.17416
	1254	0.18423				1258	0.17377
	1256	0.18471				1260	0.17339
	1258	0.18516				1262	0.17302
	1260	0.18565				1264	0.17261
	1262	0.18612				1266	0.17224
	1264	0.18659				1268	0.17186
	1266	0.18708				1270	0.17154
	1268	0.18757				1272	0.1712
	1270	0.18805				1274	0.17087
	1272	0.18851				1276	0.17061
	1274	0.18897				1278	0.17035
	1276	0.18944				1280	0.1701
	1278	0.18988				1282	0.16982
	1280	0.19037				1284	0.16954
	1282	0.19082				1286	0.16924
	1284	0.19128				1288	0.16896
	1286	0.19169				1290	0.16869
	1288	0.19213				1292	0.16845
	1290	0.19258				1294	0.16819
	1292	0.19306				1296	0.16791
	1294	0.19351				1298	0.16761
	1296	0.19395				1300	0.16732
	1298	0.19437				1302	0.16708
	1300	0.19485				1304	0.16683
	1302	0.19532				1306	0.16654
	1304	0.1958				1308	0.16628
	1306	0.19624				1310	0.16604
	1308	0.19673				1312	0.16581
	1310	0.19719				1314	0.16559
	1312	0.19766				1316	0.1654
	1314	0.19811				1318	0.16524
	1316	0.19855				1320	0.16506
	1318	0.199				1322	0.16487
	1320	0.19942				1324	0.16466
	1322	0.19986				1326	0.16447
	1324	0.20032				1328	0.16429
	1326	0.2008				1330	0.16413
	1328	0.20131				1332	0.16397
	1330	0.20179				1334	0.16381
	1332	0.20226				1336	0.16362
	1334	0.2027				1338	0.16343
	1336	0.20318				1340	0.16324
	1338	0.20367				1342	0.16308
	1340	0.20413				1344	0.16289
	1342	0.2046				1346	0.16271
	1344	0.20507				1348	0.16254
	1346	0.20552				1350	0.16241
	1348	0.20596				1352	0.16228
	1350	0.20639				1354	0.16215
	1352	0.20687				1356	0.16203
	1354	0.20735				1358	0.16192
	1356	0.20783				1360	0.16185
	1358	0.20828				1362	0.16175
	1360	0.20874				1364	0.16165
	1362	0.20921				1366	0.16157
	1364	0.20965				1368	0.16154
	1366	0.21013				1370	0.16149
	1368	0.21063				1372	0.16144
	1370	0.21112				1374	0.16138
	1372	0.2116				1376	0.16136
	1374	0.21208				1378	0.1613
	1376	0.21257				1380	0.16126
	1378	0.21307				1382	0.1612
	1380	0.21356				1384	0.1612
	1382	0.21406				1386	0.16118
	1384	0.21458				1388	0.16115
	1386	0.2151				1390	0.16111
	1388	0.21563				1392	0.16113
	1390	0.21615				1394	0.16113
	1392	0.21666				1396	0.16115
	1394	0.21715				1398	0.16116
	1396	0.2176				1400	0.16122
	1398	0.21808				1402	0.16126
	1400	0.2186				1404	0.16133
	1402	0.21912				1406	0.1614
	1404	0.21961				1408	0.16149
	1406	0.22008				1410	0.16154
	1408	0.22057				1412	0.16163
	1410	0.221				1414	0.16168
	1412	0.22148				1416	0.16175
	1414	0.22193				1418	0.16176
	1416	0.22241				1420	0.1618
	1418	0.22282				1422	0.16187
	1420	0.22324				1424	0.16194
	1422	0.22369				1426	0.16196
	1424	0.22417				1428	0.162
	1426	0.22461				1430	0.16204
	1428	0.22506				1432	0.16212
	1430	0.22549				1434	0.16217
	1432	0.22597				1436	0.16223
	1434	0.22644				1438	0.16229
	1436	0.22689				1440	0.16235
	1438	0.22736				1442	0.16243
	1440	0.22783				1444	0.16248
	1442	0.2283				1446	0.16257
	1444	0.22874				1448	0.16267
	1446	0.22917				1450	0.16278
	1448	0.22966				1452	0.1629
	1450	0.23011				1454	0.16303
	1452	0.23056				1456	0.16317
	1454	0.23095				1458	0.16333
	1456	0.23141				1460	0.16349
	1458	0.23185				1462	0.16366
	1460	0.23233				1464	0.16385
	1462	0.23276				1466	0.16402
	1464	0.23324				1468	0.16422
	1466	0.23367				1470	0.16436
	1468	0.2341				1472	0.16453
	1470	0.23448				1474	0.16468
	1472	0.23493				1476	0.16485
	1474	0.23539				1478	0.16504
	1476	0.23586				1480	0.16522
	1478	0.23633				1482	0.16537
	1480	0.2368				1484	0.16554
	1482	0.23727				1486	0.16571
	1484	0.23774				1488	0.1659
	1486	0.23822				1490	0.16604
	1488	0.2387				1492	0.16623
	1490	0.23915				1494	0.16642
	1492	0.23959				1496	0.16664
	1494	0.24004				1498	0.16679
	1496	0.24053				1500	0.16688
	1498	0.24099
	1500	0.24128
