# Supplementary material for: Robust metal ion-chelated polymer interfacial layer for ultraflexible non-fullerene organic solar cells
Source: Nat Commun. 2020 Sep 9;11:4508. doi: 10.1038/s41467-020-18373-0 (PMC7481191; doi:10.1038/s41467-020-18373-0)
Supplement: Supplementary file 7 — Source Data [file 41467_2020_18373_MOESM7_ESM.zip › Source Data/Figure S21.xlsx]

## Sheet: Sheet1
		AgNWs/PEI-Zn/PBDB-T-2F:IT-4F/MoO3/Ag
		Voc (V)	Jsc(mA/cm2)
		-1	-21.02
		-0.98	-21.05
		-0.96	-21.06
		-0.94	-21.07
		-0.92	-21.08
		-0.9	-21.08
		-0.88	-21.1
		-0.86	-21.12
		-0.84	-21.14
		-0.82	-21.2
		-0.8	-21.24
		-0.78	-21.23
		-0.76	-21.24
		-0.74	-21.25
		-0.72	-21.23
		-0.7	-21.26
		-0.68	-21.18
		-0.66	-21.17
		-0.64	-21.19
		-0.62	-21.16
		-0.6	-21.18
		-0.58	-21.2
		-0.56	-21.12
		-0.54	-21.09
		-0.52	-21.11
		-0.5	-21.11
		-0.48	-21.08
		-0.46	-21.11
		-0.44	-21.1
		-0.42	-21.12
		-0.4	-21.11
		-0.38	-21.12
		-0.36	-21.1
		-0.34	-21.06
		-0.32	-21.06
		-0.3	-21.06
		-0.28	-21.04
		-0.26	-21.03
		-0.24	-21.02
		-0.22	-21.01
		-0.2	-20.98
		-0.18	-20.97
		-0.16	-20.96
		-0.14	-20.98
		-0.12	-20.95
		-0.1	-20.94
		-0.08	-20.97
		-0.06	-20.94
		-0.04	-20.92
		-0.02	-20.88
		0	-20.87
		0.02	-20.87
		0.04	-20.86
		0.06	-20.87
		0.08	-20.89
		0.1	-20.91
		0.12	-20.92
		0.14	-20.89
		0.16	-20.86
		0.18	-20.82
		0.2	-20.8
		0.22	-20.8
		0.24	-20.77
		0.26	-20.75
		0.28	-20.72
		0.3	-20.71
		0.32	-20.68
		0.34	-20.66
		0.36	-20.63
		0.38	-20.57
		0.4	-20.51
		0.42	-20.46
		0.44	-20.39
		0.46	-20.35
		0.48	-20.27
		0.5	-20.17
		0.52	-20.06
		0.54	-19.93
		0.56	-19.76
		0.58	-19.58
		0.6	-19.34
		0.62	-19.03
		0.64	-18.64
		0.66	-18.15
		0.68	-17.51
		0.7	-16.68
		0.72	-15.6
		0.74	-14.15
		0.76	-12.2
		0.78	-9.566
		0.8	-6.019
		0.82	-1.382
		0.84	4.524
		0.86	11.83
		0.88	20.5
		0.9	30.54
		0.92	41.83
		0.94	54.33
		0.96	67.85
		0.98	82.33
		1	97.58
