# Supplementary material for: Robust metal ion-chelated polymer interfacial layer for ultraflexible non-fullerene organic solar cells
Source: Nat Commun. 2020 Sep 9;11:4508. doi: 10.1038/s41467-020-18373-0 (PMC7481191; doi:10.1038/s41467-020-18373-0)
Supplement: Supplementary file 7 — Source Data [file 41467_2020_18373_MOESM7_ESM.zip › Source Data/Figure S2a.xlsx]

## Sheet: Sheet1
EQE spectra
PBDB-T-2F:IT-4F
	AgNWs	PEDOT:PSS
Wavelength (nm)	EQE (%)	EQE (%)
299.982	23.9426	13.8408
309.986	22.846	14.6923
320.016	25.7014	16.8912
329.996	26.8231	20.8358
340.002	29.0166	26.7839
349.995	28.9452	31.2846
360.013	31.6443	34.4575
370.016	40.2116	40.5357
380.006	50.0164	45.5882
389.981	52.638	45.7994
400.017	51.1257	44.6439
410	51.3502	44.6366
420.004	53.1756	45.7674
429.992	54.7321	47.2618
440.001	54.7454	48.0133
449.993	53.9402	49.8619
460.004	54.0292	52.0252
469.998	55.1657	53.8876
480.01	57.4653	57.5403
490.003	60.9745	60.9292
500.014	65.2011	63.3419
510.004	70.7039	67.376
520.012	74.5973	69.3951
529.998	79.6924	72.2874
540	81.3742	73.1049
550.016	81.9386	73.8965
560.01	82.2407	74.8762
570.018	83.4276	74.8253
580.002	83.0932	74.9501
589.999	82.0856	74.1438
600.008	82.3811	73.7548
609.991	82.5534	73.5985
619.986	82.6581	72.512
629.99	80.4247	70.7126
640.002	81.7424	69.4396
649.989	80.3955	67.9842
659.982	80.7248	67.5901
669.984	81.607	67.4062
679.991	81.8383	66.5832
690.005	83.5562	66.998
699.988	83.6408	67.1044
710.01	82.3361	66.0496
720.001	81.5569	64.4269
729.995	81.8111	63.8599
739.992	81.3071	61.6914
749.989	80.4294	58.5887
759.986	77.4539	53.8747
769.984	73.8937	47.9307
780.015	65.5265	38.5375
790.009	52.5233	28.9531
800	36.3645	18.5948
809.988	23.0565	11.1006
820.005	13.1617	5.86592
830.017	10.1212	4.12814
839.988	4.34118	1.65153
849.985	2.54639	1.01012
860.008	1.54186	0.64714
869.988	0.93077	0.39771
879.991	0.52111	0.23124
890.014	0.35393	0.16002
899.993	0.24412	0.12083
