# Supplementary material for: Robust metal ion-chelated polymer interfacial layer for ultraflexible non-fullerene organic solar cells
Source: Nat Commun. 2020 Sep 9;11:4508. doi: 10.1038/s41467-020-18373-0 (PMC7481191; doi:10.1038/s41467-020-18373-0)
Supplement: Supplementary file 7 — Source Data [file 41467_2020_18373_MOESM7_ESM.zip › Source Data/Figure S2b.xlsx]

## Sheet: Sheet1
EQE spectra
PBDB-T-2F:Y6
	AgNWs	PEDOT:PSS
Wavelength (nm)	EQE (%)	EQE (%)
299.982	18.557	15.3526
309.986	18.5337	16.1191
320.017	21.3021	18.6802
329.997	22.6054	24.2258
340.003	26.0852	32.0184
349.996	28.7482	38.7947
360.013	30.6523	43.3032
370.017	37.2251	46.1907
380.007	42.234	47.2865
389.982	42.8933	45.7019
400.018	42.1186	44.8301
410	43.4913	44.4255
420.005	46.5453	45.2236
429.993	49.8314	50.8676
440.002	54.323	55.9758
449.993	58.084	57.764
460.005	62.1666	59.537
469.998	66.195	61.48
480.01	70.0326	64.3404
490.003	72.2062	66.5327
500.014	75.1684	68.5288
510.005	75.9873	70.0696
520.012	77.0889	71.2778
529.998	80.2006	72.9567
540	80.3821	74.0545
550.017	81.3598	74.0099
560.011	81.9326	75.629
569.982	81.8208	74.6529
580.003	82.5184	74.229
589.999	82.6762	73.6778
600.008	82.0376	72.4775
609.992	81.9733	72.2623
619.986	80.3119	71.1036
629.99	80.8768	69.4033
640.003	79.5751	67.6658
649.989	78.4398	65.9043
659.983	75.7677	64.8769
669.984	75.2268	62.4604
679.991	76.1594	62.2276
690.005	76.6809	63.1545
699.988	78.5255	64.5558
710.01	77.6654	63.4036
720.002	78.7824	62.3529
729.996	78.4451	62.0426
739.992	79.6064	61.634
749.989	78.8744	60.4215
759.987	78.3791	59.8032
769.984	78.6134	60.418
780.015	78.6533	57.3131
790.009	78.083	55.9308
800.001	77.1826	54.1371
809.989	75.7614	51.9479
820.006	72.8121	49.0777
830.017	69.9144	47.0372
839.988	63.7352	45.838
849.986	53.5823	41.702
860.008	44.4724	36.1955
869.988	34.3533	29.8114
879.991	32.0623	22.7889
890.015	25.9515	19.3166
899.993	16.9314	14.8433
909.991	13.644	10.0925
920.007	4.91179	7.92625
930.007	2.87269	3.57339
939.99	1.74385	2.19069
949.987	1.01817	1.34797
959.996	0.61171	0.85487
969.985	0.34718	0.52477
980.015	0.24875	0.30095
989.991	0.1487	0.2254
