# Supplementary material for: Robust metal ion-chelated polymer interfacial layer for ultraflexible non-fullerene organic solar cells
Source: Nat Commun. 2020 Sep 9;11:4508. doi: 10.1038/s41467-020-18373-0 (PMC7481191; doi:10.1038/s41467-020-18373-0)
Supplement: Supplementary file 7 — Source Data [file 41467_2020_18373_MOESM7_ESM.zip › Source Data/Figure S3.xlsx]

## Sheet: Sheet1
Stabilized photocurrent density output
Time (s)	Current density (mA cm^2)
0.00333	20.4
0.00667	20.41
0.01	20.39
0.01333	20.4
0.01667	20.39
0.02	20.41
0.02333	20.42
0.02667	20.41
0.03	20.41
0.03333	20.41
0.03667	20.4
0.04	20.41
0.04333	20.43
0.04667	20.42
0.05	20.43
0.05333	20.42
0.05667	20.41
0.06	20.41
0.06333	20.41
0.06667	20.42
0.07	20.43
0.07333	20.42
0.07667	20.42
0.08	20.44
0.08333	20.44
0.08667	20.42
0.09	20.42
0.09333	20.42
0.09667	20.4
0.1	20.41
0.10333	20.4
0.10667	20.42
0.11	20.39
0.11333	20.39
0.11667	20.4
0.12	20.41
0.12333	20.39
0.12667	20.4
0.13	20.42
0.13333	20.4
0.13667	20.41
0.14	20.41
0.14333	20.4
0.14667	20.41
0.15	20.4
0.15333	20.41
0.15667	20.41
0.16	20.4
0.16333	20.4
0.16667	20.39
0.17	20.4
0.17333	20.4
0.17667	20.39
0.18	20.4
0.18333	20.4
0.18667	20.4
0.19	20.4
0.19333	20.42
0.19667	20.42
0.2	20.43
0.20333	20.43
0.20667	20.42
0.21	20.43
0.21333	20.42
0.21667	20.43
0.22	20.41
0.22333	20.42
0.22667	20.42
0.23	20.41
0.23333	20.4
0.23667	20.41
0.24	20.41
0.24333	20.41
0.24667	20.41
0.25	20.4
0.25333	20.4
0.25667	20.41
0.26	20.42
0.26333	20.41
0.26667	20.4
0.27	20.41
0.27333	20.38
0.27667	20.41
0.28	20.41
0.28333	20.41
0.28667	20.42
0.29	20.42
0.29333	20.41
0.29667	20.43
0.3	20.43
0.30333	20.42
0.30667	20.44
0.31	20.45
0.31333	20.45
0.31667	20.44
0.32	20.42
0.32333	20.43
0.32667	20.43
0.33	20.42
0.33333	20.43
0.33667	20.42
0.34	20.43
0.34333	20.41
0.34667	20.42
0.35	20.43
0.35333	20.43
0.35667	20.41
0.36	20.4
0.36333	20.39
0.36667	20.41
0.37	20.4
0.37333	20.39
0.37667	20.42
0.38	20.41
0.38333	20.42
0.38667	20.42
0.39	20.44
0.39333	20.44
0.39667	20.41
0.4	20.43
0.40333	20.43
0.40667	20.44
0.41	20.44
0.41333	20.42
0.41667	20.42
0.42	20.43
0.42333	20.41
0.42667	20.41
0.43	20.42
0.43333	20.42
0.43667	20.42
0.44	20.43
0.44333	20.43
0.44667	20.42
0.45	20.4
0.45333	20.41
0.45667	20.42
0.46	20.41
0.46333	20.41
0.46667	20.4
0.47	20.42
0.47333	20.43
0.47667	20.42
0.48	20.41
0.48333	20.4
0.48667	20.42
0.49	20.42
0.49333	20.42
0.49667	20.41
0.5	20.41
0.50333	20.42
0.50667	20.4
0.51	20.4
0.51333	20.4
0.51667	20.41
0.52	20.42
0.52333	20.41
0.52667	20.41
0.53	20.42
0.53333	20.42
0.53667	20.42
0.54	20.41
0.54333	20.41
0.54667	20.42
0.55	20.4
0.55333	20.41
0.55667	20.41
0.56	20.4
0.56333	20.4
0.56667	20.39
0.57	20.4
0.57333	20.4
0.57667	20.41
0.58	20.4
0.58333	20.41
0.58667	20.41
0.59	20.4
0.59333	20.4
0.59667	20.41
0.6	20.42
0.60333	20.43
0.60667	20.43
0.61	20.42
0.61333	20.41
0.61667	20.42
0.62	20.44
0.62333	20.43
0.62667	20.44
0.63	20.42
0.63333	20.41
0.63667	20.4
0.64	20.41
0.64333	20.39
0.64667	20.4
0.65	20.39
0.65333	20.42
0.65667	20.42
0.66	20.41
0.66333	20.4
0.66667	20.42
0.67	20.42
0.67333	20.42
0.67667	20.41
0.68	20.4
0.68333	20.4
0.68667	20.41
0.69	20.41
0.69333	20.41
0.69667	20.4
0.7	20.4
0.70333	20.43
0.70667	20.42
0.71	20.41
0.71333	20.42
0.71667	20.41
0.72	20.42
0.72333	20.41
0.72667	20.4
0.73	20.4
0.73333	20.41
0.73667	20.41
0.74	20.41
0.74333	20.41
0.74667	20.41
0.75	20.4
0.75333	20.39
0.75667	20.39
0.76	20.44
0.76333	20.42
0.76667	20.42
0.77	20.41
0.77333	20.39
0.77667	20.4
0.78	20.39
0.78333	20.4
0.78667	20.4
0.79	20.4
0.79333	20.4
0.79667	20.4
0.8	20.41
0.80333	20.4
0.80667	20.41
0.81	20.41
0.81333	20.41
0.81667	20.41
0.82	20.41
0.82333	20.4
0.82667	20.39
0.83	20.4
0.83333	20.41
0.83667	20.41
0.84	20.42
0.84333	20.42
0.84667	20.44
0.85	20.42
0.85333	20.43
0.85667	20.44
0.86	20.43
0.86333	20.41
0.86667	20.41
0.87	20.42
0.87333	20.4
0.87667	20.39
0.88	20.4
0.88333	20.42
0.88667	20.43
0.89	20.42
0.89333	20.42
0.89667	20.42
0.9	20.41
0.90333	20.42
0.90667	20.42
0.91	20.41
0.91333	20.42
0.91667	20.43
0.92	20.41
0.92333	20.41
0.92667	20.42
0.93	20.41
0.93333	20.42
0.93667	20.41
0.94	20.4
0.94333	20.4
0.94667	20.41
0.95	20.4
0.95333	20.41
0.95667	20.4
0.96	20.41
0.96333	20.41
0.96667	20.41
0.97	20.41
0.97333	20.42
0.97667	20.41
0.98	20.42
0.98333	20.41
0.98667	20.42
0.99	20.41
0.99333	20.43
0.99667	20.43
1	20.43
1.00333	20.41
1.00667	20.41
1.01	20.41
1.01333	20.43
1.01667	20.42
1.02	20.42
1.02333	20.41
1.02667	20.4
1.03	20.4
1.03333	20.4
1.03667	20.42
1.04	20.43
1.04333	20.41
1.04667	20.42
1.05	20.4
1.05333	20.4
1.05667	20.41
1.06	20.41
1.06333	20.42
1.06667	20.43
1.07	20.42
1.07333	20.43
1.07667	20.42
1.08	20.41
1.08333	20.42
1.08667	20.41
1.09	20.41
1.09333	20.43
1.09667	20.42
1.1	20.43
1.10333	20.41
1.10667	20.4
1.11	20.4
1.11333	20.42
1.11667	20.41
1.12	20.41
1.12333	20.41
1.12667	20.41
1.13	20.42
1.13333	20.4
1.13667	20.4
1.14	20.4
1.14333	20.41
1.14667	20.42
1.15	20.41
1.15333	20.41
1.15667	20.42
1.16	20.41
1.16333	20.4
1.16667	20.41
1.17	20.41
1.17333	20.42
1.17667	20.41
1.18	20.4
1.18333	20.4
1.18667	20.41
1.19	20.41
1.19333	20.41
1.19667	20.39
1.2	20.4
1.20333	20.38
1.20667	20.4
1.21	20.4
1.21333	20.41
1.21667	20.41
1.22	20.42
1.22333	20.43
1.22667	20.42
1.23	20.43
1.23333	20.42
1.23667	20.42
1.24	20.42
1.24333	20.41
1.24667	20.41
1.25	20.41
1.25333	20.41
1.25667	20.41
1.26	20.4
1.26333	20.41
1.26667	20.42
1.27	20.42
1.27333	20.42
1.27667	20.41
1.28	20.41
1.28333	20.42
1.28667	20.42
1.29	20.4
1.29333	20.42
1.29667	20.41
1.3	20.41
1.30333	20.4
1.30667	20.4
1.31	20.41
1.31333	20.41
1.31667	20.41
1.32	20.41
1.32333	20.4
1.32667	20.42
1.33	20.43
1.33333	20.42
1.33667	20.43
1.34	20.43
1.34333	20.42
1.34667	20.42
1.35	20.43
1.35333	20.42
1.35667	20.43
1.36	20.42
1.36333	20.42
1.36667	20.43
1.37	20.41
1.37333	20.42
1.37667	20.42
1.38	20.42
1.38333	20.43
1.38667	20.42
1.39	20.42
1.39333	20.41
1.39667	20.4
1.4	20.41
1.40333	20.41
1.40667	20.43
1.41	20.43
1.41333	20.4
1.41667	20.41
1.42	20.42
1.42333	20.43
1.42667	20.42
1.43	20.4
1.43333	20.43
1.43667	20.41
1.44	20.41
1.44333	20.42
1.44667	20.41
1.45	20.41
1.45333	20.4
1.45667	20.41
1.46	20.41
1.46333	20.42
1.46667	20.42
1.47	20.41
1.47333	20.41
1.47667	20.4
1.48	20.42
1.48333	20.41
1.48667	20.41
1.49	20.42
1.49333	20.43
1.49667	20.42
1.5	20.42
1.50333	20.44
1.50667	20.44
1.51	20.42
1.51333	20.42
1.51667	20.43
1.52	20.44
1.52333	20.44
1.52667	20.45
1.53	20.44
1.53333	20.44
1.53667	20.43
1.54	20.43
1.54333	20.43
1.54667	20.41
1.55	20.43
1.55333	20.41
1.55667	20.43
1.56	20.42
1.56333	20.41
1.56667	20.41
1.57	20.39
1.57333	20.41
1.57667	20.42
1.58	20.41
1.58333	20.43
1.58667	20.42
1.59	20.41
1.59333	20.41
1.59667	20.42
1.6	20.43
1.60333	20.44
1.60667	20.42
1.61	20.41
1.61333	20.41
1.61667	20.41
1.62	20.42
1.62333	20.42
1.62667	20.43
1.63	20.43
1.63333	20.43
1.63667	20.4
1.64	20.4
1.64333	20.41
1.64667	20.42
1.65	20.42
1.65333	20.41
1.65667	20.41
1.66	20.42
1.66333	20.41
1.66667	20.41
1.67	20.42
1.67333	20.41
1.67667	20.42
1.68	20.41
1.68333	20.41
1.68667	20.43
1.69	20.43
1.69333	20.43
1.69667	20.42
1.7	20.43
1.70333	20.43
1.70667	20.42
1.71	20.4
1.71333	20.4
1.71667	20.39
1.72	20.4
1.72333	20.41
1.72667	20.4
1.73	20.39
1.73333	20.42
1.73667	20.41
1.74	20.41
1.74333	20.42
1.74667	20.43
1.75	20.42
1.75333	20.41
1.75667	20.41
1.76	20.4
1.76333	20.41
1.76667	20.41
1.77	20.41
1.77333	20.42
1.77667	20.4
1.78	20.42
1.78333	20.41
1.78667	20.41
1.79	20.42
1.79333	20.42
1.79667	20.42
1.8	20.41
1.80333	20.42
1.80667	20.41
1.81	20.42
1.81333	20.41
1.81667	20.43
1.82	20.43
1.82333	20.41
1.82667	20.4
1.83	20.39
1.83333	20.41
1.83667	20.42
1.84	20.42
1.84333	20.42
1.84667	20.41
1.85	20.42
1.85333	20.42
1.85667	20.42
1.86	20.42
1.86333	20.43
1.86667	20.43
1.87	20.41
1.87333	20.41
1.87667	20.4
1.88	20.41
1.88333	20.42
1.88667	20.4
1.89	20.42
1.89333	20.42
1.89667	20.4
1.9	20.41
1.90333	20.42
1.90667	20.42
1.91	20.43
1.91333	20.42
1.91667	20.42
1.92	20.42
1.92333	20.42
1.92667	20.44
1.93	20.44
1.93333	20.43
1.93667	20.44
1.94	20.44
1.94333	20.42
1.94667	20.43
1.95	20.43
1.95333	20.43
1.95667	20.43
1.96	20.42
1.96333	20.42
1.96667	20.43
1.97	20.43
1.97333	20.41
1.97667	20.41
1.98	20.41
1.98333	20.39
1.98667	20.4
1.99	20.41
1.99333	20.44
1.99667	20.43
2	20.43
2.00333	20.43
2.00667	20.42
2.01	20.42
2.01333	20.42
2.01667	20.42
2.02	20.42
2.02333	20.42
2.02667	20.41
2.03	20.42
2.03333	20.44
2.03667	20.43
2.04	20.43
2.04333	20.43
2.04667	20.41
2.05	20.42
2.05333	20.43
2.05667	20.44
2.06	20.44
2.06333	20.43
2.06667	20.43
2.07	20.42
2.07333	20.41
2.07667	20.42
2.08	20.43
2.08333	20.42
2.08667	20.4
2.09	20.42
2.09333	20.42
2.09667	20.42
2.1	20.42
2.10333	20.43
2.10667	20.43
2.11	20.43
2.11333	20.44
2.11667	20.44
2.12	20.43
2.12333	20.44
2.12667	20.43
2.13	20.44
2.13333	20.44
2.13667	20.43
2.14	20.43
2.14333	20.42
2.14667	20.42
2.15	20.43
2.15333	20.43
2.15667	20.44
2.16	20.44
2.16333	20.43
2.16667	20.43
2.17	20.42
2.17333	20.42
2.17667	20.43
2.18	20.42
2.18333	20.43
2.18667	20.43
2.19	20.42
2.19333	20.44
2.19667	20.43
2.2	20.43
2.20333	20.43
2.20667	20.43
2.21	20.43
2.21333	20.41
2.21667	20.43
2.22	20.43
2.22333	20.42
2.22667	20.42
2.23	20.43
2.23333	20.42
2.23667	20.44
2.24	20.42
2.24333	20.43
2.24667	20.42
2.25	20.43
2.25333	20.43
2.25667	20.43
2.26	20.44
2.26333	20.43
2.26667	20.42
2.27	20.43
2.27333	20.46
2.27667	20.44
2.28	20.43
2.28333	20.43
2.28667	20.44
2.29	20.43
2.29333	20.43
2.29667	20.43
2.3	20.42
2.30333	20.42
2.30667	20.43
2.31	20.42
2.31333	20.42
2.31667	20.43
2.32	20.42
2.32333	20.4
2.32667	20.41
2.33	20.4
2.33333	20.4
2.33667	20.42
2.34	20.42
2.34333	20.42
2.34667	20.43
2.35	20.43
2.35333	20.43
2.35667	20.41
2.36	20.41
2.36333	20.42
2.36667	20.42
2.37	20.43
2.37333	20.44
2.37667	20.44
2.38	20.43
2.38333	20.43
2.38667	20.44
2.39	20.43
2.39333	20.42
2.39667	20.42
2.4	20.42
2.40333	20.42
2.40667	20.43
2.41	20.42
2.41333	20.42
2.41667	20.42
2.42	20.43
2.42333	20.42
2.42667	20.41
2.43	20.41
2.43333	20.4
2.43667	20.42
2.44	20.41
2.44333	20.41
2.44667	20.42
2.45	20.42
2.45333	20.42
2.45667	20.42
2.46	20.41
2.46333	20.42
2.46667	20.43
2.47	20.43
2.47333	20.42
2.47667	20.43
2.48	20.43
2.48333	20.44
2.48667	20.42
2.49	20.43
2.49333	20.43
2.49667	20.44
2.5	20.43
2.50333	20.41
2.50667	20.41
2.51	20.41
2.51333	20.41
2.51667	20.4
2.52	20.42
2.52333	20.42
2.52667	20.43
2.53	20.43
2.53333	20.43
2.53667	20.43
2.54	20.43
2.54333	20.42
2.54667	20.42
2.55	20.4
2.55333	20.42
2.55667	20.42
2.56	20.42
2.56333	20.4
2.56667	20.42
2.57	20.43
2.57333	20.42
2.57667	20.43
2.58	20.42
2.58333	20.43
2.58667	20.41
2.59	20.45
2.59333	20.44
2.59667	20.45
2.6	20.41
2.60333	20.41
2.60667	20.41
2.61	20.42
2.61333	20.43
2.61667	20.43
2.62	20.43
2.62333	20.41
2.62667	20.43
2.63	20.43
2.63333	20.42
2.63667	20.43
2.64	20.42
2.64333	20.42
2.64667	20.42
2.65	20.43
2.65333	20.42
2.65667	20.43
2.66	20.42
2.66333	20.42
2.66667	20.42
2.67	20.42
2.67333	20.41
2.67667	20.42
2.68	20.42
2.68333	20.42
2.68667	20.42
2.69	20.42
2.69333	20.43
2.69667	20.42
2.7	20.42
2.70333	20.43
2.70667	20.42
2.71	20.42
2.71333	20.41
2.71667	20.42
2.72	20.42
2.72333	20.4
2.72667	20.42
2.73	20.43
2.73333	20.43
2.73667	20.42
2.74	20.41
2.74333	20.42
2.74667	20.41
2.75	20.42
2.75333	20.42
2.75667	20.43
2.76	20.42
2.76333	20.42
2.76667	20.43
2.77	20.44
2.77333	20.43
2.77667	20.42
2.78	20.42
2.78333	20.44
2.78667	20.45
2.79	20.43
2.79333	20.43
2.79667	20.43
2.8	20.43
2.80333	20.43
2.80667	20.43
2.81	20.44
2.81333	20.41
2.81667	20.42
2.82	20.42
2.82333	20.42
2.82667	20.41
2.83	20.41
2.83333	20.42
2.83667	20.42
2.84	20.42
2.84333	20.43
2.84667	20.42
2.85	20.43
2.85333	20.43
2.85667	20.42
2.86	20.42
2.86333	20.42
2.86667	20.43
2.87	20.42
2.87333	20.42
2.87667	20.43
2.88	20.41
2.88333	20.42
2.88667	20.4
2.89	20.41
2.89333	20.43
2.89667	20.42
2.9	20.42
2.90333	20.4
2.90667	20.4
2.91	20.42
2.91333	20.42
2.91667	20.42
2.92	20.44
2.92333	20.43
2.92667	20.42
2.93	20.43
2.93333	20.42
2.93667	20.43
2.94	20.42
2.94333	20.43
2.94667	20.44
2.95	20.42
2.95333	20.43
2.95667	20.43
2.96	20.43
2.96333	20.43
2.96667	20.42
2.97	20.42
2.97333	20.43
2.97667	20.43
2.98	20.43
2.98333	20.42
2.98667	20.43
2.99	20.42
2.99333	20.42
2.99667	20.43
3	20.43
3.00333	20.43
3.00667	20.42
3.01	20.42
3.01333	20.43
3.01667	20.42
3.02	20.42
3.02333	20.42
3.02667	20.43
3.03	20.42
3.03333	20.42
3.03667	20.42
3.04	20.41
3.04333	20.42
3.04667	20.42
3.05	20.41
3.05333	20.43
3.05667	20.42
3.06	20.42
3.06333	20.42
3.06667	20.41
3.07	20.43
3.07333	20.42
3.07667	20.41
3.08	20.41
3.08333	20.42
3.08667	20.43
3.09	20.41
3.09333	20.41
3.09667	20.43
3.1	20.42
3.10333	20.42
3.10667	20.44
3.11	20.43
3.11333	20.43
3.11667	20.44
3.12	20.43
3.12333	20.42
3.12667	20.44
3.13	20.43
3.13333	20.44
3.13667	20.43
3.14	20.42
3.14333	20.42
3.14667	20.44
3.15	20.43
3.15333	20.41
3.15667	20.44
3.16	20.44
3.16333	20.43
3.16667	20.42
3.17	20.41
3.17333	20.4
3.17667	20.41
3.18	20.41
3.18333	20.43
3.18667	20.43
3.19	20.42
3.19333	20.42
3.19667	20.43
3.2	20.42
3.20333	20.43
3.20667	20.43
3.21	20.44
3.21333	20.44
3.21667	20.44
3.22	20.43
3.22333	20.43
3.22667	20.42
3.23	20.42
3.23333	20.41
3.23667	20.42
3.24	20.42
3.24333	20.42
3.24667	20.43
3.25	20.42
3.25333	20.43
3.25667	20.42
3.26	20.43
3.26333	20.42
3.26667	20.43
3.27	20.42
3.27333	20.41
3.27667	20.42
3.28	20.43
3.28333	20.43
3.28667	20.41
3.29	20.43
3.29333	20.41
3.29667	20.43
3.3	20.44
3.30333	20.43
3.30667	20.44
3.31	20.42
3.31333	20.42
3.31667	20.42
3.32	20.42
3.32333	20.44
3.32667	20.43
3.33	20.43
3.33333	20.41
3.33667	20.41
3.34	20.43
3.34333	20.41
3.34667	20.42
3.35	20.41
3.35333	20.42
3.35667	20.44
3.36	20.41
3.36333	20.43
3.36667	20.42
3.37	20.41
3.37333	20.42
3.37667	20.42
3.38	20.43
3.38333	20.44
3.38667	20.44
3.39	20.44
3.39333	20.42
3.39667	20.43
3.4	20.42
3.40333	20.41
3.40667	20.43
3.41	20.43
3.41333	20.43
3.41667	20.43
3.42	20.43
3.42333	20.43
3.42667	20.42
3.43	20.42
3.43333	20.42
3.43667	20.42
3.44	20.42
3.44333	20.43
3.44667	20.44
3.45	20.43
3.45333	20.43
3.45667	20.43
3.46	20.44
3.46333	20.43
3.46667	20.41
3.47	20.42
3.47333	20.42
3.47667	20.43
3.48	20.44
3.48333	20.42
3.48667	20.42
3.49	20.42
3.49333	20.4
3.49667	20.43
3.5	20.43
3.50333	20.43
3.50667	20.42
3.51	20.45
3.51333	20.43
3.51667	20.43
3.52	20.42
3.52333	20.42
3.52667	20.42
3.53	20.42
3.53333	20.42
3.53667	20.4
3.54	20.42
3.54333	20.42
3.54667	20.42
3.55	20.43
3.55333	20.43
3.55667	20.42
3.56	20.42
3.56333	20.42
3.56667	20.43
3.57	20.41
3.57333	20.42
3.57667	20.43
3.58	20.41
3.58333	20.42
3.58667	20.41
3.59	20.43
3.59333	20.42
3.59667	20.42
3.6	20.4
3.60333	20.41
3.60667	20.42
3.61	20.42
3.61333	20.42
3.61667	20.41
3.62	20.42
3.62333	20.42
3.62667	20.44
3.63	20.44
3.63333	20.44
3.63667	20.44
3.64	20.44
3.64333	20.44
3.64667	20.46
3.65	20.45
3.65333	20.45
3.65667	20.44
3.66	20.44
3.66333	20.44
3.66667	20.43
3.67	20.42
3.67333	20.43
3.67667	20.43
3.68	20.43
3.68333	20.44
3.68667	20.43
3.69	20.42
3.69333	20.42
3.69667	20.43
3.7	20.44
3.70333	20.43
3.70667	20.43
3.71	20.43
3.71333	20.45
3.71667	20.43
3.72	20.43
3.72333	20.44
3.72667	20.44
3.73	20.44
3.73333	20.43
3.73667	20.43
3.74	20.42
3.74333	20.43
3.74667	20.43
3.75	20.43
3.75333	20.43
3.75667	20.43
3.76	20.42
3.76333	20.42
3.76667	20.43
3.77	20.42
3.77333	20.43
3.77667	20.43
3.78	20.43
3.78333	20.43
3.78667	20.44
3.79	20.43
3.79333	20.44
3.79667	20.44
3.8	20.42
3.80333	20.42
3.80667	20.42
3.81	20.42
3.81333	20.42
3.81667	20.42
3.82	20.43
3.82333	20.44
3.82667	20.43
3.83	20.42
3.83333	20.44
3.83667	20.42
3.84	20.43
3.84333	20.43
3.84667	20.44
3.85	20.44
3.85333	20.44
3.85667	20.45
3.86	20.42
3.86333	20.45
3.86667	20.42
3.87	20.43
3.87333	20.43
3.87667	20.43
3.88	20.44
3.88333	20.43
3.88667	20.43
3.89	20.44
3.89333	20.44
3.89667	20.43
3.9	20.44
3.90333	20.42
3.90667	20.41
3.91	20.41
3.91333	20.4
3.91667	20.43
3.92	20.44
3.92333	20.43
3.92667	20.43
3.93	20.42
3.93333	20.42
3.93667	20.43
3.94	20.43
3.94333	20.42
3.94667	20.43
3.95	20.44
3.95333	20.44
3.95667	20.43
3.96	20.43
3.96333	20.41
3.96667	20.42
3.97	20.44
3.97333	20.42
3.97667	20.43
3.98	20.42
3.98333	20.43
3.98667	20.41
3.99	20.41
3.99333	20.43
3.99667	20.43
4	20.43
4.00333	20.42
4.00667	20.41
4.01	20.42
4.01333	20.42
4.01667	20.43
4.02	20.44
4.02333	20.43
4.02667	20.42
4.03	20.45
4.03333	20.44
4.03667	20.44
4.04	20.43
4.04333	20.41
4.04667	20.42
4.05	20.43
4.05333	20.42
4.05667	20.42
4.06	20.42
4.06333	20.42
4.06667	20.42
4.07	20.41
4.07333	20.41
4.07667	20.42
4.08	20.41
4.08333	20.42
4.08667	20.4
4.09	20.42
4.09333	20.43
4.09667	20.43
4.1	20.44
4.10333	20.42
4.10667	20.42
4.11	20.43
4.11333	20.43
4.11667	20.42
4.12	20.43
4.12333	20.42
4.12667	20.43
4.13	20.4
4.13333	20.43
4.13667	20.43
4.14	20.42
4.14333	20.41
4.14667	20.41
4.15	20.43
4.15333	20.43
4.15667	20.43
4.16	20.42
4.16333	20.42
4.16667	20.42
4.17	20.41
4.17333	20.42
4.17667	20.4
4.18	20.41
4.18333	20.42
4.18667	20.42
4.19	20.42
4.19333	20.42
4.19667	20.42
4.2	20.42
4.20333	20.42
4.20667	20.42
4.21	20.43
4.21333	20.42
4.21667	20.4
4.22	20.42
4.22333	20.43
4.22667	20.43
4.23	20.44
4.23333	20.43
4.23667	20.41
4.24	20.42
4.24333	20.42
4.24667	20.43
4.25	20.43
4.25333	20.42
4.25667	20.43
4.26	20.42
4.26333	20.41
4.26667	20.42
4.27	20.42
4.27333	20.42
4.27667	20.42
4.28	20.41
4.28333	20.41
4.28667	20.42
4.29	20.42
4.29333	20.42
4.29667	20.41
4.3	20.41
4.30333	20.42
4.30667	20.42
4.31	20.43
4.31333	20.42
4.31667	20.42
4.32	20.41
4.32333	20.42
4.32667	20.41
4.33	20.41
4.33333	20.42
4.33667	20.43
4.34	20.43
4.34333	20.41
4.34667	20.42
4.35	20.42
4.35333	20.44
4.35667	20.41
4.36	20.42
4.36333	20.43
4.36667	20.43
4.37	20.41
4.37333	20.41
4.37667	20.42
4.38	20.42
4.38333	20.43
4.38667	20.43
4.39	20.43
4.39333	20.44
4.39667	20.43
4.4	20.42
4.40333	20.43
4.40667	20.41
4.41	20.42
4.41333	20.43
4.41667	20.43
4.42	20.43
4.42333	20.44
4.42667	20.42
4.43	20.41
4.43333	20.41
4.43667	20.41
4.44	20.42
4.44333	20.41
4.44667	20.42
4.45	20.43
4.45333	20.44
4.45667	20.44
4.46	20.43
4.46333	20.44
4.46667	20.42
4.47	20.42
4.47333	20.44
4.47667	20.44
4.48	20.45
4.48333	20.42
4.48667	20.41
4.49	20.42
4.49333	20.43
4.49667	20.43
4.5	20.41
4.50333	20.43
4.50667	20.42
4.51	20.42
4.51333	20.41
4.51667	20.42
4.52	20.41
4.52333	20.42
4.52667	20.42
4.53	20.42
4.53333	20.42
4.53667	20.43
4.54	20.44
4.54333	20.4
4.54667	20.42
4.55	20.42
4.55333	20.42
4.55667	20.43
4.56	20.41
4.56333	20.42
4.56667	20.4
4.57	20.4
4.57333	20.41
4.57667	20.42
4.58	20.42
4.58333	20.44
4.58667	20.44
4.59	20.43
4.59333	20.43
4.59667	20.42
4.6	20.43
4.60333	20.43
4.60667	20.43
4.61	20.42
4.61333	20.41
4.61667	20.42
4.62	20.41
4.62333	20.41
4.62667	20.41
4.63	20.4
4.63333	20.41
4.63667	20.41
4.64	20.42
4.64333	20.42
4.64667	20.42
4.65	20.41
4.65333	20.43
4.65667	20.44
4.66	20.43
4.66333	20.44
4.66667	20.44
4.67	20.44
4.67333	20.45
4.67667	20.45
4.68	20.45
4.68333	20.45
4.68667	20.48
4.69	20.47
4.69333	20.46
4.69667	20.45
4.7	20.46
4.70333	20.44
4.70667	20.45
4.71	20.45
4.71333	20.45
4.71667	20.45
4.72	20.45
4.72333	20.46
4.72667	20.46
4.73	20.45
4.73333	20.47
4.73667	20.48
4.74	20.47
4.74333	20.45
4.74667	20.45
4.75	20.46
4.75333	20.46
4.75667	20.45
4.76	20.44
4.76333	20.46
4.76667	20.46
4.77	20.45
4.77333	20.47
4.77667	20.46
4.78	20.44
4.78333	20.45
4.78667	20.44
4.79	20.46
4.79333	20.47
4.79667	20.47
4.8	20.46
4.80333	20.46
4.80667	20.46
4.81	20.45
4.81333	20.46
4.81667	20.47
4.82	20.45
4.82333	20.46
4.82667	20.46
4.83	20.47
4.83333	20.45
4.83667	20.46
4.84	20.46
4.84333	20.45
4.84667	20.45
4.85	20.46
4.85333	20.44
4.85667	20.45
4.86	20.45
4.86333	20.44
4.86667	20.46
4.87	20.45
4.87333	20.47
4.87667	20.47
4.88	20.43
4.88333	20.44
4.88667	20.43
4.89	20.43
4.89333	20.46
4.89667	20.44
4.9	20.46
4.90333	20.45
4.90667	20.44
4.91	20.44
4.91333	20.44
4.91667	20.46
4.92	20.43
4.92333	20.45
4.92667	20.45
4.93	20.46
4.93333	20.47
4.93667	20.47
4.94	20.46
4.94333	20.46
4.94667	20.46
4.95	20.44
4.95333	20.45
4.95667	20.46
4.96	20.45
4.96333	20.45
4.96667	20.46
4.97	20.45
4.97333	20.45
4.97667	20.45
4.98	20.46
4.98333	20.45
4.98667	20.44
4.99	20.44
4.99333	20.45
4.99667	20.45
5	20.44
5.00333	20.44
5.00667	20.46
5.01	20.43
5.01333	20.43
5.01667	20.44
5.02	20.43
5.02333	20.44
5.02667	20.44
5.03	20.45
5.03333	20.45
5.03667	20.46
5.04	20.45
5.04333	20.44
5.04667	20.44
5.05	20.46
5.05333	20.45
5.05667	20.46
5.06	20.46
5.06333	20.46
5.06667	20.45
5.07	20.43
5.07333	20.44
5.07667	20.43
5.08	20.45
5.08333	20.46
5.08667	20.45
5.09	20.45
5.09333	20.44
5.09667	20.45
5.1	20.44
5.10333	20.45
5.10667	20.43
5.11	20.43
5.11333	20.43
5.11667	20.44
5.12	20.44
5.12333	20.43
5.12667	20.45
5.13	20.45
5.13333	20.46
5.13667	20.45
5.14	20.44
5.14333	20.46
5.14667	20.46
5.15	20.45
5.15333	20.44
5.15667	20.43
5.16	20.45
5.16333	20.46
5.16667	20.43
5.17	20.44
5.17333	20.43
5.17667	20.43
5.18	20.44
5.18333	20.45
5.18667	20.44
5.19	20.45
5.19333	20.44
5.19667	20.45
5.2	20.45
5.20333	20.43
5.20667	20.43
5.21	20.44
5.21333	20.45
5.21667	20.45
5.22	20.45
5.22333	20.43
5.22667	20.43
5.23	20.44
5.23333	20.44
5.23667	20.43
5.24	20.42
5.24333	20.43
5.24667	20.44
5.25	20.42
5.25333	20.43
5.25667	20.44
5.26	20.44
5.26333	20.45
5.26667	20.44
5.27	20.43
5.27333	20.43
5.27667	20.43
5.28	20.45
5.28333	20.45
5.28667	20.43
5.29	20.44
5.29333	20.43
5.29667	20.45
5.3	20.47
5.30333	20.47
5.30667	20.45
5.31	20.44
5.31333	20.45
5.31667	20.45
5.32	20.46
5.32333	20.46
5.32667	20.45
5.33	20.43
5.33333	20.45
5.33667	20.43
5.34	20.45
5.34333	20.46
5.34667	20.44
5.35	20.45
5.35333	20.46
5.35667	20.44
5.36	20.43
5.36333	20.44
5.36667	20.44
5.37	20.46
5.37333	20.45
5.37667	20.44
5.38	20.44
5.38333	20.45
5.38667	20.44
5.39	20.44
5.39333	20.43
5.39667	20.42
5.4	20.45
5.40333	20.46
5.40667	20.45
5.41	20.44
5.41333	20.44
5.41667	20.45
5.42	20.44
5.42333	20.43
5.42667	20.45
5.43	20.45
5.43333	20.45
5.43667	20.46
5.44	20.46
5.44333	20.44
5.44667	20.45
5.45	20.44
5.45333	20.42
5.45667	20.43
5.46	20.45
5.46333	20.44
5.46667	20.43
5.47	20.43
5.47333	20.44
5.47667	20.44
5.48	20.45
5.48333	20.43
5.48667	20.45
5.49	20.46
5.49333	20.46
5.49667	20.46
5.5	20.45
5.50333	20.46
5.50667	20.44
5.51	20.45
5.51333	20.45
5.51667	20.44
5.52	20.46
5.52333	20.44
5.52667	20.46
5.53	20.45
5.53333	20.45
5.53667	20.46
5.54	20.44
5.54333	20.45
5.54667	20.43
5.55	20.44
5.55333	20.44
5.55667	20.44
5.56	20.44
5.56333	20.43
5.56667	20.43
5.57	20.44
5.57333	20.46
5.57667	20.45
5.58	20.44
5.58333	20.45
5.58667	20.45
5.59	20.43
5.59333	20.43
5.59667	20.42
5.6	20.44
5.60333	20.44
5.60667	20.45
5.61	20.46
5.61333	20.45
5.61667	20.45
5.62	20.46
5.62333	20.45
5.62667	20.45
5.63	20.43
5.63333	20.44
5.63667	20.44
5.64	20.44
5.64333	20.44
5.64667	20.45
5.65	20.44
5.65333	20.44
5.65667	20.45
5.66	20.44
5.66333	20.45
5.66667	20.46
5.67	20.44
5.67333	20.45
5.67667	20.44
5.68	20.44
5.68333	20.44
5.68667	20.44
5.69	20.44
5.69333	20.45
5.69667	20.44
5.7	20.43
5.70333	20.45
5.70667	20.45
5.71	20.44
5.71333	20.43
5.71667	20.42
5.72	20.43
5.72333	20.44
5.72667	20.45
5.73	20.42
5.73333	20.43
5.73667	20.42
5.74	20.44
5.74333	20.45
5.74667	20.43
5.75	20.44
5.75333	20.44
5.75667	20.44
5.76	20.43
5.76333	20.44
5.76667	20.44
5.77	20.44
5.77333	20.44
5.77667	20.42
5.78	20.44
5.78333	20.41
5.78667	20.43
5.79	20.44
5.79333	20.44
5.79667	20.45
5.8	20.44
5.80333	20.45
5.80667	20.44
5.81	20.44
5.81333	20.45
5.81667	20.43
5.82	20.43
5.82333	20.44
5.82667	20.45
5.83	20.43
5.83333	20.45
5.83667	20.43
5.84	20.45
5.84333	20.44
5.84667	20.44
5.85	20.45
5.85333	20.43
5.85667	20.44
5.86	20.44
5.86333	20.44
5.86667	20.43
5.87	20.44
5.87333	20.43
5.87667	20.43
5.88	20.45
5.88333	20.43
5.88667	20.44
5.89	20.45
5.89333	20.45
5.89667	20.44
5.9	20.44
5.90333	20.43
5.90667	20.44
5.91	20.43
5.91333	20.45
5.91667	20.44
5.92	20.44
5.92333	20.44
5.92667	20.44
5.93	20.45
5.93333	20.43
5.93667	20.45
5.94	20.45
5.94333	20.44
5.94667	20.45
5.95	20.45
5.95333	20.44
5.95667	20.44
5.96	20.44
5.96333	20.43
5.96667	20.43
5.97	20.44
5.97333	20.43
5.97667	20.43
5.98	20.44
5.98333	20.43
5.98667	20.42
5.99	20.43
5.99333	20.43
5.99667	20.44
6	20.44
6.00333	20.44
6.00667	20.44
6.01	20.45
6.01333	20.45
6.01667	20.43
6.02	20.45
6.02333	20.44
6.02667	20.43
6.03	20.44
6.03333	20.43
6.03667	20.44
6.04	20.44
6.04333	20.45
6.04667	20.46
6.05	20.43
6.05333	20.44
6.05667	20.43
6.06	20.43
6.06333	20.43
6.06667	20.43
6.07	20.43
6.07333	20.45
6.07667	20.44
6.08	20.44
6.08333	20.46
6.08667	20.44
6.09	20.44
6.09333	20.44
6.09667	20.44
6.1	20.44
6.10333	20.44
6.10667	20.44
6.11	20.43
6.11333	20.43
6.11667	20.43
6.12	20.44
6.12333	20.45
6.12667	20.44
6.13	20.43
6.13333	20.43
6.13667	20.44
6.14	20.44
6.14333	20.45
6.14667	20.43
6.15	20.44
6.15333	20.43
6.15667	20.42
6.16	20.44
6.16333	20.44
6.16667	20.44
6.17	20.45
6.17333	20.44
6.17667	20.45
6.18	20.45
6.18333	20.44
6.18667	20.44
6.19	20.46
6.19333	20.45
6.19667	20.44
6.2	20.45
6.20333	20.45
6.20667	20.44
6.21	20.45
6.21333	20.45
6.21667	20.45
6.22	20.44
6.22333	20.44
6.22667	20.46
6.23	20.44
6.23333	20.45
6.23667	20.44
6.24	20.43
6.24333	20.44
6.24667	20.45
6.25	20.44
6.25333	20.43
6.25667	20.44
6.26	20.44
6.26333	20.45
6.26667	20.43
6.27	20.44
6.27333	20.44
6.27667	20.43
6.28	20.46
6.28333	20.45
6.28667	20.45
6.29	20.45
6.29333	20.45
6.29667	20.45
6.3	20.43
6.30333	20.45
6.30667	20.43
6.31	20.45
6.31333	20.44
6.31667	20.44
6.32	20.43
6.32333	20.43
6.32667	20.45
6.33	20.45
6.33333	20.45
6.33667	20.43
6.34	20.42
6.34333	20.45
6.34667	20.45
6.35	20.45
6.35333	20.44
6.35667	20.44
6.36	20.44
6.36333	20.43
6.36667	20.43
6.37	20.43
6.37333	20.44
6.37667	20.44
6.38	20.46
6.38333	20.44
6.38667	20.44
6.39	20.44
6.39333	20.43
6.39667	20.44
6.4	20.44
6.40333	20.45
6.40667	20.44
6.41	20.43
6.41333	20.44
6.41667	20.44
6.42	20.44
6.42333	20.44
6.42667	20.43
6.43	20.45
6.43333	20.44
6.43667	20.43
6.44	20.44
6.44333	20.43
6.44667	20.44
6.45	20.44
6.45333	20.44
6.45667	20.43
6.46	20.43
6.46333	20.46
6.46667	20.46
6.47	20.46
6.47333	20.46
6.47667	20.45
6.48	20.46
6.48333	20.44
6.48667	20.45
6.49	20.45
6.49333	20.45
6.49667	20.45
6.5	20.44
6.50333	20.45
6.50667	20.44
6.51	20.44
6.51333	20.44
6.51667	20.45
6.52	20.43
6.52333	20.43
6.52667	20.45
6.53	20.44
6.53333	20.44
6.53667	20.44
6.54	20.46
6.54333	20.44
6.54667	20.43
6.55	20.44
6.55333	20.43
6.55667	20.42
6.56	20.42
6.56333	20.44
6.56667	20.45
6.57	20.43
6.57333	20.44
6.57667	20.45
6.58	20.44
6.58333	20.45
6.58667	20.45
6.59	20.45
6.59333	20.44
6.59667	20.44
6.6	20.43
6.60333	20.44
6.60667	20.46
6.61	20.44
6.61333	20.45
6.61667	20.43
6.62	20.45
6.62333	20.43
6.62667	20.44
6.63	20.43
6.63333	20.46
6.63667	20.44
6.64	20.44
6.64333	20.44
6.64667	20.43
6.65	20.44
6.65333	20.45
6.65667	20.44
6.66	20.45
[truncated: 120,073 more rows]
