# Supplementary material for: Robust metal ion-chelated polymer interfacial layer for ultraflexible non-fullerene organic solar cells
Source: Nat Commun. 2020 Sep 9;11:4508. doi: 10.1038/s41467-020-18373-0 (PMC7481191; doi:10.1038/s41467-020-18373-0)
Supplement: Supplementary file 7 — Source Data [file 41467_2020_18373_MOESM7_ESM.zip › Source Data/Figure S4a.xlsx]

## Sheet: Sheet1
Histogram of PCE distribution
PBDB-T-2F:IT-4F
PEDOT:PSS	AgNWs
9.771	11.951
9.943	11.738
9.952	12.304
9.771	11.555
9.623	11.627
9.665	12.055
9.912	12.239
9.865	11.76
9.826	12.048
9.688	12.139
10.024	12.43
10.231	12.02
10.305	12.85
10.4	12.375
9.645	11.858
10.151	11.688
10.079	12.101
9.541	12.292
9.795	12.162
9.8	12.402
9.994	11.974
10.023	12.448
9.477	12.127
9.74	11.304
9.962	11.912
9.788
9.464
9.953
