# Supplementary material for: Robust metal ion-chelated polymer interfacial layer for ultraflexible non-fullerene organic solar cells
Source: Nat Commun. 2020 Sep 9;11:4508. doi: 10.1038/s41467-020-18373-0 (PMC7481191; doi:10.1038/s41467-020-18373-0)
Supplement: Supplementary file 7 — Source Data [file 41467_2020_18373_MOESM7_ESM.zip › Source Data/Figure S4b.xlsx]

## Sheet: Sheet1
Histogram of PCE distribution
PBDB-T-2F:Y6
PEDOT:PSS	AgNWs
11.84	14.734
11.421	14.372
11.568	14.984
11.19	13.81
12.125	13.918
12.141	15.085
12.306	14.468
11.715	13.997
11.69	14.333
11.621	14.827
11.447	14.949
11.767	14.336
11.776
11.714
11.451
11.173
11.462
11.537
