# Supplementary material for: Robust metal ion-chelated polymer interfacial layer for ultraflexible non-fullerene organic solar cells
Source: Nat Commun. 2020 Sep 9;11:4508. doi: 10.1038/s41467-020-18373-0 (PMC7481191; doi:10.1038/s41467-020-18373-0)
Supplement: Supplementary file 7 — Source Data [file 41467_2020_18373_MOESM7_ESM.zip › Source Data/Figure S5a.xlsx]

## Sheet: Sheet1
AgNWs/PEI-Zn
Time (h)	Norm. Voc	Norm. Jsc	Norm. FF	Norm. PCE
0	1	1	1	1
2	0.99531	0.99643	1.00546	0.99718
5.5	0.99296	0.98567	0.99863	0.97739
7.5	0.98357	0.97257	0.989	0.94607
11.5	0.98122	0.9697	0.98087	0.93329
23.5	0.97066	0.97005	0.96995	0.91329
29	0.96479	0.95981	0.96875	0.89708
33.5	0.96244	0.95365	0.95355	0.8752
36.5	0.96892	0.96435	0.9521	0.88962
51	0.96754	0.96257	0.95242	0.88701
72	0.96085	0.96692	0.9432	0.87629
96.5	0.9701	0.96157	0.93563	0.87277
105.5	0.95854	0.96167	0.92576	0.85337
129.5	0.94329	0.96166	0.91787	0.83262
148.5	0.9292	0.96701	0.90738	0.81532
174	0.93155	0.95584	0.90464	0.80551
179	0.91981	0.95543	0.90738	0.79742
199	0.90808	0.95103	0.89098	0.76946
203.5	0.90808	0.94998	0.88596	0.76428
