# Supplementary material for: Robust metal ion-chelated polymer interfacial layer for ultraflexible non-fullerene organic solar cells
Source: Nat Commun. 2020 Sep 9;11:4508. doi: 10.1038/s41467-020-18373-0 (PMC7481191; doi:10.1038/s41467-020-18373-0)
Supplement: Supplementary file 7 — Source Data [file 41467_2020_18373_MOESM7_ESM.zip › Source Data/Figure S5b.xlsx]

## Sheet: Sheet1
PEDOT:PSS/PEI-Zn
Time (h)	Norm. Voc	Norm. Jsc	Norm. FF	Norm. PCE
0	1	1	1	1
1.5	1.00484	0.96346	0.98584	0.95441
6	1.00363	0.98846	0.97309	0.96535
17.5	1.00363	0.98077	0.95467	0.93971
23.5	1.00847	0.97308	0.96193	0.94396
28	1.00484	0.96538	0.95193	0.92343
31	1.00726	0.96923	0.94484	0.92242
45.5	1.00605	0.96731	0.94201	0.91673
66.5	0.99637	0.95385	0.93635	0.88989
91	1.00242	0.94423	0.9321	0.88225
100	0.9891	0.95962	0.92926	0.88202
124	0.98668	0.95577	0.92	0.8676
143	0.98668	0.95385	0.91652	0.86257
168	0.98305	0.95192	0.91793	0.85899
173	0.98668	0.95731	0.91368	0.86303
193	0.98305	0.94769	0.91935	0.85649
200	0.98426	0.944	0.911	0.84645
