# Supplementary material for: Robust metal ion-chelated polymer interfacial layer for ultraflexible non-fullerene organic solar cells
Source: Nat Commun. 2020 Sep 9;11:4508. doi: 10.1038/s41467-020-18373-0 (PMC7481191; doi:10.1038/s41467-020-18373-0)
Supplement: Supplementary file 7 — Source Data [file 41467_2020_18373_MOESM7_ESM.zip › Source Data/Figure S6.xlsx]

## Sheet: Sheet1
Forward and backward scan directions with PBDB-T-2F:IT-4F active layer
PEDOT:PSS							AgNWs
Reverse scan			Forward scan				Reverse scan			Forward scan
Voltage (V)	Current density (mA cm^2)		Voltage (V)	Current density (mA cm^2)			Voltage (V)	Current density (mA cm^2)		Voltage (V)	Current density (mA cm^2)
-1	-17.83		1	37.46			-1	-21.64		1	42.41
-0.96	-17.81		0.96	27.95			-0.96	-21.66		0.96	30.37
-0.92	-17.82		0.92	18.83			-0.92	-21.62		0.92	19.04
-0.88	-17.78		0.88	10.31			-0.88	-21.6		0.88	8.59
-0.84	-17.76		0.84	2.57			-0.84	-21.58		0.84	-0.6
-0.8	-17.73		0.8	-4.05			-0.8	-21.56		0.8	-8.08
-0.76	-17.72		0.76	-9.24			-0.76	-21.54		0.76	-13.44
-0.72	-17.7		0.72	-12.73			-0.72	-21.5		0.72	-16.68
-0.68	-17.68		0.68	-14.69			-0.68	-21.5		0.68	-18.37
-0.64	-17.66		0.64	-15.63			-0.64	-21.5		0.64	-19.21
-0.6	-17.63		0.6	-16.06			-0.6	-21.43		0.6	-19.67
-0.56	-17.61		0.56	-16.31			-0.56	-21.41		0.56	-19.93
-0.52	-17.59		0.52	-16.46			-0.52	-21.39		0.52	-20.13
-0.48	-17.58		0.48	-16.58			-0.48	-21.37		0.48	-20.23
-0.44	-17.53		0.44	-16.65			-0.44	-21.35		0.44	-20.31
-0.4	-17.5		0.4	-16.72			-0.4	-21.33		0.4	-20.43
-0.36	-17.48		0.36	-16.79			-0.36	-21.31		0.36	-20.52
-0.32	-17.45		0.32	-16.85			-0.32	-21.27		0.32	-20.6
-0.28	-17.43		0.28	-16.91			-0.28	-21.25		0.28	-20.65
-0.24	-17.4		0.24	-16.95			-0.24	-21.22		0.24	-20.71
-0.2	-17.38		0.2	-17.02			-0.2	-21.16		0.2	-20.76
-0.16	-17.34		0.16	-17.05			-0.16	-21.14		0.16	-20.82
-0.12	-17.31		0.12	-17.11			-0.12	-21.1		0.12	-20.87
-0.08	-17.27		0.08	-17.14			-0.08	-21.06		0.08	-20.91
-0.04	-17.24		0.04	-17.19			-0.04	-21.04		0.04	-20.95
0	-17.2		0	-17.22			0	-20.99		0	-20.97
0.04	-17.16		-0.04	-17.25			0.04	-20.95		-0.04	-21.04
0.08	-17.12		-0.08	-17.28			0.08	-20.91		-0.08	-21.06
0.12	-17.1		-0.12	-17.32			0.12	-20.84		-0.12	-21.12
0.16	-17.06		-0.16	-17.35			0.16	-20.82		-0.16	-21.14
0.2	-17.02		-0.2	-17.38			0.2	-20.77		-0.2	-21.18
0.24	-16.98		-0.24	-17.4			0.24	-20.71		-0.24	-21.25
0.28	-16.93		-0.28	-17.44			0.28	-20.66		-0.28	-21.27
0.32	-16.87		-0.32	-17.46			0.32	-20.59		-0.32	-21.27
0.36	-16.81		-0.36	-17.5			0.36	-20.52		-0.36	-21.31
0.4	-16.74		-0.4	-17.51			0.4	-20.44		-0.4	-21.35
0.44	-16.67		-0.44	-17.55			0.44	-20.35		-0.44	-21.37
0.48	-16.59		-0.48	-17.58			0.48	-20.25		-0.48	-21.41
0.52	-16.47		-0.52	-17.6			0.52	-20.12		-0.52	-21.45
0.56	-16.33		-0.56	-17.62			0.56	-19.95		-0.56	-21.47
0.6	-16.09		-0.6	-17.64			0.6	-19.7		-0.6	-21.5
0.64	-15.64		-0.64	-17.67			0.64	-19.24		-0.64	-21.52
0.68	-14.69		-0.68	-17.71			0.68	-18.4		-0.68	-21.54
0.72	-12.76		-0.72	-17.73			0.72	-16.69		-0.72	-21.56
0.76	-9.32		-0.76	-17.76			0.76	-13.48		-0.76	-21.6
0.8	-4.18		-0.8	-17.78			0.8	-8.17		-0.8	-21.62
0.84	2.42		-0.84	-17.79			0.84	-0.74		-0.84	-21.62
0.88	10.14		-0.88	-17.81			0.88	8.42		-0.88	-21.66
0.92	18.67		-0.92	-17.82			0.92	18.86		-0.92	-21.68
0.96	27.8		-0.96	-17.84			0.96	30.29		-0.96	-21.68
1	37.43		-1	-17.86			1	42.36		-1	-21.73
--	--									--	--
--	--									--	--
--	--									--	--
--	--									--	--
--	--									--	--
--	--									--	--
--	--									--	--
--	--									--	--
--	--									--	--
--	--									--	--
--	--									--	--
--	--									--	--
--	--									--	--
--	--									--	--
--	--									--	--
--	--									--	--
--	--									--	--
--	--									--	--
--	--									--	--
--	--									--	--
--	--									--	--
--	--									--	--
--	--									--	--
--	--									--	--
--	--									--	--
--	--									--	--
--	--									--	--
--	--									--	--
--	--									--	--
--	--									--	--
--	--									--	--
--	--									--	--
--	--									--	--
--	--									--	--
--	--									--	--
--	--									--	--
--	--									--	--
--	--									--	--
--	--									--	--
--	--									--	--
--	--									--	--
--	--									--	--
--	--									--	--
--	--									--	--
--	--									--	--
--	--									--	--
--	--									--	--
--	--									--	--
--	--									--	--
--	--									--	--
--	--									--	--
