# Supplementary material for: Robust metal ion-chelated polymer interfacial layer for ultraflexible non-fullerene organic solar cells
Source: Nat Commun. 2020 Sep 9;11:4508. doi: 10.1038/s41467-020-18373-0 (PMC7481191; doi:10.1038/s41467-020-18373-0)
Supplement: Supplementary file 7 — Source Data [file 41467_2020_18373_MOESM7_ESM.zip › Source Data/Figure S7.xlsx]

## Sheet: Sheet1
1 cm^2 ultrathin solar cells
ITO			AgNWs
Voltage (V)	Current density (mA cm^2)		Voltage (V)	Current density (mA cm^2)
-1	-19.87		-1	-20.8
-0.96	-19.89		-0.96	-20.77
-0.92	-19.91		-0.92	-20.72
-0.88	-19.88		-0.88	-20.65
-0.84	-19.9		-0.84	-20.62
-0.8	-19.88		-0.8	-20.58
-0.76	-19.88		-0.76	-20.55
-0.72	-19.88		-0.72	-20.48
-0.68	-19.81		-0.68	-20.43
-0.64	-19.76		-0.64	-20.34
-0.6	-19.72		-0.6	-20.34
-0.56	-19.7		-0.56	-20.34
-0.52	-19.72		-0.52	-20.37
-0.48	-19.75		-0.48	-20.34
-0.44	-19.7		-0.44	-20.3
-0.4	-19.72		-0.4	-20.31
-0.36	-19.7		-0.36	-20.3
-0.32	-19.75		-0.32	-20.31
-0.28	-19.75		-0.28	-20.27
-0.24	-19.75		-0.24	-20.27
-0.2	-19.72		-0.2	-20.26
-0.16	-19.68		-0.16	-20.2
-0.12	-19.64		-0.12	-20.16
-0.08	-19.64		-0.08	-20.11
-0.04	-19.68		-0.04	-20.08
0	-19.65		0	-20.02
0.04	-19.64		0.04	-19.98
0.08	-19.56		0.08	-19.91
0.12	-19.48		0.12	-19.86
0.16	-19.49		0.16	-19.77
0.2	-19.45		0.2	-19.72
0.24	-19.41		0.24	-19.62
0.28	-19.35		0.28	-19.58
0.32	-19.28		0.32	-19.55
0.36	-19.21		0.36	-19.45
0.4	-19.18		0.4	-19.4
0.44	-19.16		0.44	-19.32
0.48	-19.04		0.48	-19.19
0.52	-18.92		0.52	-19.04
0.56	-18.69		0.56	-18.83
0.6	-18.25		0.6	-18.44
0.64	-17.39		0.64	-17.73
0.68	-15.83		0.68	-16.3
0.72	-13.29		0.72	-13.78
0.76	-9.87		0.76	-10.04
0.8	-5.75		0.8	-5.24
0.84	-1.13		0.84	0.35
0.88	3.85		0.88	6.54
0.92	9.1		0.92	13.14
0.96	14.55		0.96	20.08
1	20.16		1	27.25
--	--
--	--
--	--
--	--
--	--
--	--
--	--
--	--
--	--
--	--
--	--
--	--
--	--
--	--
--	--
--	--
--	--
--	--
--	--
--	--
--	--
--	--
--	--
--	--
--	--
--	--
--	--
--	--
--	--
--	--
--	--
--	--
--	--
--	--
--	--
--	--
--	--
--	--
--	--
--	--
--	--
--	--
--	--
--	--
--	--
--	--
--	--
--	--
--	--
--	--
--	--
