# Supplementary material for: Robust metal ion-chelated polymer interfacial layer for ultraflexible non-fullerene organic solar cells
Source: Nat Commun. 2020 Sep 9;11:4508. doi: 10.1038/s41467-020-18373-0 (PMC7481191; doi:10.1038/s41467-020-18373-0)
Supplement: Supplementary file 7 — Source Data [file 41467_2020_18373_MOESM7_ESM.zip › Source Data/Figure S9a.xlsx]

## Sheet: Sheet1
Mass spectra of pristine IT-4F
m/z	Intensity (a.u.)
117.3	1611.04
119.3	3520.41
120	2455.47
121.1	11408.1
122.3	7366.43
123.5	85299.5
125.1	16955.1
126	8539.61
128.1	2086.14
130.1	7807.35
131.3	10997
133.1	20852.1
135.2	89115
136	9169.55
139.1	17841.3
140.1	1804.99
141.1	6971.05
142.1	10978.2
144.4	11523.4
146.4	25417.4
147.5	25785.8
149.1	50187.7
149.6	3970.3
151	14230.2
152.1	2168.69
153.2	26104.5
154.3	15891.8
154.9	7107.15
157.2	13155.2
158.1	7369.5
159.1	13983.7
161	6244.38
163.2	38129.7
165.7	4283.1
167.1	26293.9
169	4390.14
170.4	2397.99
171	1844.63
172.9	18033.4
174.2	1819.03
175.2	9390.54
176.2	5019.06
177.2	31337.1
179.6	6286.2
183.1	2664.4
185.1	26154.3
186.3	3384.59
187	1418.2
189.6	4368.38
191.7	33302.3
192	6806.28
193.9	28109.7
195.3	17464.6
195.8	2303.82
198.1	9810.46
199.1	1774.39
199.8	3973.27
201.2	12928.1
202.1	4383.56
203.2	19167.8
204.4	11118.3
205.2	12921.7
207.4	6780.42
208.3	20611.1
209.2	9109.72
210.4	5672.86
211.5	16326.4
212.2	9304.51
213	2973.92
214.1	11812.8
216.1	2151.32
219.2	1199
220.3	6059.64
221.2	2738.17
222.1	18588.9
223.2	31812.2
225.5	17732.2
226.4	2276.66
227.3	35047.6
228.8	20969.5
229.1	10059
229.6	1578.3
230.2	1393.74
231.1	14342.3
233.1	10851.2
235	1238.55
237	29966.2
238.1	35779.9
239.3	9311.86
240.3	41192.2
241.1	18896
242.2	3036.17
243	1341.76
245.1	5974.41
247.3	20515.2
249.4	1956.97
251.1	13798.8
252.3	3531.96
253.3	30577.9
254.4	38922.7
255.5	10187.8
256.5	26472.5
257.2	24088.1
258	2300.12
259.3	7540.47
261.1	5811.45
262.3	8801.06
263	10894.4
264	6431.4
264.9	1907.3
265.6	1307.26
266.7	8295.14
267.6	10300.5
268.4	16954.1
269.4	13693.9
271.1	143838
272.2	26991.3
273.4	23619
274.4	4376.1
275.7	15709.2
277.8	8063.59
278	2161.91
279.1	53563.5
279.5	8654.41
280.2	2654.54
281.2	1115.29
282.4	20042.7
283.5	31055
284.6	14967.3
285.2	9937.24
286.1	18953.5
287.2	8947.81
288	2530.26
289.2	7235.04
290.1	8601.26
293.2	12157.1
295.1	30047.6
297.4	25937.8
298.2	4367.95
299.2	8791.8
300.1	12075.2
301.1	26641.2
302.3	15809.5
303.5	120857
304.6	23430.9
305.2	8756.31
306.9	5345.74
308.3	12055.7
309.8	5499.68
312.1	43600.3
315.2	17955.7
316.5	48369.4
317.5	8083.78
319.3	10280.2
320.3	36612
321.4	109289
322.3	39062.8
324.4	5707.27
326.4	6466.61
327.9	36119.1
329.3	7574.46
330.3	17083.3
331.5	6495.94
333.2	1830.99
334.4	17249.8
335.5	46168.3
336.5	25259.8
337.1	29552.1
338.7	401774
339.3	173711
340.5	103790
341.4	30470.5
342.2	10393.9
343.3	3551.92
344.9	13429.6
347.3	8096.47
348.2	2487.91
349.3	9195.61
350.5	32039.5
351.4	18652.5
352.8	19057.7
353.6	2312.84
355.2	31111.7
355.7	5042.64
356.6	4512.87
357.2	4180.94
358.6	8784.84
360.4	7461.71
361.4	4705.9
363.5	7384.96
363.9	6787.8
366.9	10390.6
367.8	13986.2
369.3	18752.6
371.2	21318.6
372.1	2152.59
373.3	2416.57
374.5	15907
375.3	6638.17
376.6	22158.5
377.6	15179.6
379.3	46201.9
380	6121.75
381.1	17737
382.3	16335.1
383.5	3420.13
385.3	6062.88
386.6	25076.1
387.4	33485.5
388.3	3759.22
389.8	6570.08
390.9	2720.93
394.4	14361.7
395.3	19768.1
396	6176.85
397.5	36535.8
398.5	34154.4
399.7	14891.4
400.6	25036.9
401.3	22038.1
403.3	40444.5
404	19141.5
405.4	11320.8
406.2	3973.37
407.3	10570.1
409.6	46957.3
410.2	13053.9
411.6	147803
413.3	63651.5
415.5	377186
415.9	65613.9
416.8	59681.3
417.3	26323.4
418.1	5611.4
419.2	12600
421	11469.3
422.7	4553.8
423.5	26508.5
424.5	5525.66
426	2472.96
427.7	12872.5
429.5	87259.6
430.3	96640.8
431	37887.7
431.6	22974.8
432.3	9053.17
433.5	17350.2
434.5	7729.54
435.7	12335
437.3	9297.8
439.2	29334.2
441.7	12083.8
442.2	2903.28
443.4	2230.59
445.5	33543.5
446.5	5521.23
447	5284.37
447.7	3046.71
448.8	13167.2
450.7	15064.6
452.3	4897.78
453.1	14910.9
455.4	11208.2
456.7	3898.39
458.2	3761.4
459.2	2998.8
461.2	3743.84
462.2	4337.33
464.7	18005.5
465.9	24803.5
467.4	15629.4
468.4	7764.51
470.1	16308.3
472.4	3469.84
474.6	11277.3
475.5	21945.5
476.5	12072.2
478.1	10907.8
479.5	2542.41
480.6	4337.39
481.6	14854.5
483.3	18183.1
484.2	12968.3
485.6	31760.3
486.3	6880.84
487.6	1760.13
489.6	4506.94
491.4	3913.95
492.3	25032.9
493.6	16977.3
494.5	13820.7
495.7	30458.7
500.3	13529.9
503	12030.4
504.1	21431.9
505.3	5093.56
507.6	4979.21
508.7	19326.8
510	3803.3
511.3	1886.7
512.4	2836.34
513.7	3517.22
515.4	2905.76
516.9	3083.68
519.4	14685.4
520.1	13199.2
521.5	23281.3
523.4	23905.2
524.3	5209.81
526.5	9429.17
527.2	4237.48
528.1	7869.21
529.2	5839.54
529.8	4090.22
531.7	1972.5
533.3	26955
534	1560.92
535.5	12545.7
536.8	4884.4
537.4	22467.2
539.4	9108.48
540.5	20815.3
544.1	15084.6
546.9	7800.08
547.8	17613
548.7	15664.8
549.8	6641.84
550.9	48305.9
551.7	24897.7
553.4	8083.68
554.4	13604.5
555.2	1575.83
556	23094.8
556.9	22319
557.9	5597.91
562	14053.1
563.7	52563.9
564.5	28008.6
565.6	13614.6
566.4	11339.1
568.1	18180.4
571.1	13470.8
571.9	5867.67
572.9	8612.78
575.7	11980.1
578.4	43613.1
579.1	8983.32
579.4	4159.73
581.3	14317.6
582.6	3735.99
584.1	3796.19
586.1	2086.06
588.3	37894.6
590.7	3402.25
591.7	8878.74
592.2	5410
593	14135.5
594	17811.8
595.2	4576.86
596.9	4676.36
597.6	8361.63
599.6	2346.83
601.7	28068.7
603.5	48548.1
604.6	56436.5
605.4	21896.7
605.9	5393.22
607.2	57473.2
607.8	9103.37
608.9	15508
609.9	12434.8
610.4	3703.41
611.4	5280.45
615.3	3098.07
616.9	13666.4
619.9	18588.9
622.3	10355.6
624.8	18307.7
630.9	16558.7
635.7	16120.6
638.7	16939.5
639.7	20070
640.4	5011.87
641.6	9903.56
642.5	16048.3
647.9	17820.4
649.1	11732.4
650.1	2668.54
652.5	16244.9
654	1670.26
655.2	3552.05
656.5	5676.35
658.5	1838.3
659.3	1563.77
660.1	24591.1
663.7	97680.7
664.5	23094.5
665	3505.22
665.8	10446.2
666.7	18049.9
668.4	13279.6
669.7	10325.1
673.6	1704.32
674.5	12572.1
675.6	18086
677.6	25416.1
679.5	16819.5
681.5	25864.3
682.5	32108.5
683.3	17168.3
684.3	5638.47
685.3	5514.64
686.2	8670.48
687	2912.14
689.8	5040.64
690.8	3345.88
692.1	8096.31
694.8	19013.6
695.7	5455.79
699.9	3996.67
703.2	1106.7
705.2	25181.9
705.7	15951.7
707.3	7499.06
711.6	8800.88
712.5	3545.43
713.7	8047.6
717.2	1238.48
718.4	27073.6
719.4	15003.8
720.8	1383.08
722	5350.42
723.5	4806.49
728.2	6641.83
730.1	5159.27
731.7	11565.9
732.6	7683.77
734.8	1804.58
735.9	22698.7
736.9	5957.2
737.6	1601.41
738.7	5736.81
740.3	14955.7
741.4	18383.8
742.9	25022.2
744.5	2788.24
745.6	17174.3
746.4	7076.04
746.7	8553.42
748.5	12082.7
749.6	15462.7
751.1	24972.3
754.6	11557.6
755.2	8107.79
755.7	2663.69
756.5	37869.1
757.2	5219.04
758.1	6171.78
759.2	14728.8
760.1	24952.8
761.3	2112.4
763.1	4461.25
768.7	2853.56
770.3	4041.82
773.9	4027.49
777.9	2168.62
781.3	2737.99
782	1156.34
783.5	6714.55
785	17400
786.1	30051.9
788.9	9643.84
790.2	10169.9
792.5	11023.9
793.2	7170.67
795	2409.02
795.6	1817.96
798	25962.4
800.5	3674.37
801.9	1998.42
802.6	10657.6
803.4	6506
805.8	19828.8
806.9	6167.53
807.8	5028.13
808.7	10472.6
809.5	6575.27
811.1	807.09
814.4	15990.8
815.5	47599.2
816.7	14580.4
818.4	16418.7
818.9	11169.7
827.6	10784.9
828.4	6568.03
830	17634.8
830.5	4676.27
832	9744.27
833.6	40880.2
834.7	14246.5
836.3	25784.4
836.9	7127.96
838.4	4647.11
844	40694.7
845.6	31489.8
846.5	10123.3
848	5309.36
848.8	14311
850	1704.33
851.2	5204.78
853	3223.1
854	3261.56
856.9	3007.22
858.1	9338.99
859.7	4151.42
861.9	2170.85
862.9	11734.5
863.9	7690.17
865.1	12592.8
866.3	11834.9
867.9	16464.4
869.8	15122.1
872.4	6815.88
873.4	4963.73
874.4	4300.35
875.2	17473.4
877.8	24167.1
878.3	19692.2
880.3	54262.4
880.9	17617.1
881.9	34476.9
883	8318.59
884	51461.8
885	11445.6
885.7	20807.7
887.6	11668
888.6	2668.54
890.3	24506.4
891.7	13721.8
892.4	3905.45
893	1065.29
895.6	32739.9
896.3	6339.93
897.1	3251.82
898	16814.9
899.2	1897.67
899.9	6518.4
902.1	5441.78
903.3	19919.4
904.3	5810.33
905	2788.29
906.6	14549.9
907.2	7306.37
907.8	3718.57
908.4	4447.62
910.2	36860.7
911.2	24600
912.4	14516.3
914.2	28126.2
915.5	9648.37
918.9	19642.2
920.4	7897.23
922.2	83130.3
923.1	49340.7
927.1	4172.22
928.9	13936.4
930	1998.32
931.9	10784.5
932.8	2132.45
934.5	26024.5
938.1	16380.8
939.2	2114.52
939.9	2449.58
940.6	2253.42
942	1936.8
942.9	2194.12
943.9	1887.64
946	2787.15
947.2	14503.1
947.9	4436.74
953.5	9013.99
956.9	3098.06
959.1	1933.84
961.5	3779.66
963.1	15840.5
964.1	54079.4
965.6	4981.36
968.2	1303.77
970.8	12190.9
971.7	7559.42
974.1	6062.8
976.7	1705.5
978.1	52327.3
978.7	9479.39
979.9	8579.15
981.1	12011.7
981.8	7578.42
983.4	12061.2
985	1629.75
986	8000.42
990.4	3721.31
991	3545.46
994.8	1830.95
996.5	12137.2
997.3	31392.4
1000.3	2132.19
1003.3	1659.02
1007.4	1341.72
1009.3	8361.66
1011.6	21647.3
1012.5	23841.1
1013.5	19860.8
1015.5	11668
1019.3	1694.93
1020.1	2514.03
1022.1	25012
1023.3	5870.93
1025	2664.35
1026.5	13486.3
1027.1	6486.44
1028.3	6760.46
1029.4	7380.56
1033.3	17106
1033.7	8430.32
1037.6	25128.8
1038.9	5215.29
1040.4	13136
1043.9	4032.53
1046.9	16696.2
1051.8	8703.2
1054.1	11747.6
1057.4	11564.8
1059.7	17461.1
1062.4	7542.2
1064.3	11148.9
1066.1	14733.4
1071.2	6360.99
1074.4	10684.5
1080.7	6894.74
1082.7	15359.5
1083.5	7363.75
1084.2	1207.52
1086.1	34600.3
1088.2	11480.9
1089.7	2151.4
1090.5	5337.19
1095.1	15741.2
1097.5	6463.95
1098.7	28157
1100.6	3965.56
1102.5	14700.3
1103.9	7105.92
1104.8	19669
1106.3	5023.46
1110.5	16773.2
1112.1	17089.9
1115.5	41453.8
1116.2	30353.2
1117.5	12809.4
1119.8	7745.32
1122.4	2186.47
1125.5	8828.87
1128.9	19444.6
1130.3	1675.98
1133.3	18548.4
1134.1	2864.02
1136.3	14633.3
1138.3	20017
1139.2	895.148
1140	6497.31
1142	2707.42
1143.5	9022.28
1144.3	9480.26
1145.2	3094.18
1148.9	3261.57
1153.2	1936.8
1154	7301.4
1157.4	9984.8
1160.9	4786.97
1164.4	23004.4
1169.3	2057.95
1175.5	7631.8
1177.7	12732.1
1178.6	2609.23
1179.7	9588.5
1183.4	17909.4
1186.3	21865.4
1188.1	2754.53
1189.6	5084.94
1190.5	9077.33
1192.5	26159
1194.3	3024.37
1195.1	1509.98
1196.2	3623.76
1198.5	7692.7
1199.3	13972.4
1200.7	13820.6
1202.1	13731.3
1202.9	5611.97
1203.7	10099.9
1204.7	2549.94
1210.5	10719.5
1213.2	1936.8
1216.7	8693.63
1217.8	7048.87
1218.4	5301.87
1221.5	2578.47
1225.7	4027.51
1230.8	11669.7
1232.4	2986.28
1236.4	1754.56
1238.1	5092.82
1238.9	31007.3
1240.1	1635.11
1245	6123.99
1248.2	3221.98
1250.2	3932.24
1254.2	6815.82
1256.1	11799.7
1258.2	6641.83
1259.8	3913.93
1260.8	9506.48
1261.4	1592.89
1263	2965.14
1263.9	9126.8
1265.6	10104.7
1275	8340.32
1277.8	3916.51
1280.3	10843.4
1281.8	4910.84
1283	2642.94
1284.4	3655.71
1286.6	7683.3
1288.1	13696.2
1289.3	22185.3
1290	11931.3
1290.8	18658.5
1295.2	9622.7
1298.4	1704.33
1306.6	3795.29
1308.2	3854.59
1313.9	13758.2
1314.9	3545.45
1316.3	13559.9
1320.5	5737.25
1321.4	1350.48
1326.6	6128
1334.6	3001.18
1336.1	20586.5
1336.8	15630.4
1338.8	9170.45
1343.4	4770.25
1345.5	1343.39
1346.9	1439.84
1352.1	31986.4
1354.6	8361.77
1355.9	5285.99
1359.4	2478.42
1365.5	2178.49
1367	7735.6
1368.2	6968.13
1370.3	2151.25
1372.1	12250.2
1373.5	9025.45
1383.1	12190.9
1384.7	9660.98
1390.9	18960.6
1392	10674.4
1395.6	5574.48
1397.5	2230.58
1399.2	1629.72
1401	6048.8
1403.5	8959.09
1409.1	15378.8
1410	2588.1
1411.6	2431.32
1415.7	9356.34
1418.9	15213.5
1420	7413.28
1426.8	7499.09
1429.8	3119.01
1434.6	4803.44
1437	1651.35
1444.2	5574.38
1445.3	5439.79
1446	3674.35
1449.9	19257.3
1452.2	9282.73
1464.7	7412.8
1467.8	2578.47
1474.7	27451.7
1475.2	2953.98
1478.1	23562
1481.1	10039.5
1482.7	14735.3
1484.6	7413.28
1485.9	1435.18
1486.6	1198.93
1488.7	12386.4
1496.1	3803.31
1498.1	13967.5
1500.7	2361110
1501.4	1896050
1502.1	995054
1502.7	450871
1503.6	247048
1504.9	128772
1505.4	38721
1506.2	31161
1506.8	7605.04
1507.8	12055.1
1508.7	7363.03
1512.5	5479.45
1513.6	8693.66
1514.9	3560.67
1516.4	6910.33
1517.6	10352.8
1522.2	311365
1523.1	79482.2
1523.7	29620.4
1525.1	9882.43
1529.2	4979.16
1529.7	3843.85
1531.8	19694.6
1532.7	7296.1
1533.8	4632.96
1538.1	12441.6
1542.7	2455.44
1543.7	2207.4
1544.5	1537.17
1546	1304.78
1546.8	12609.1
1548.7	2256.22
1555.4	4747.75
1556.6	10120.8
1560.2	14224.4
1562.8	1601.14
1564.7	6975.54
1602.2	4844.53
1622.1	2689.42
1622.8	1804.97
1624.1	8826.38
1630.4	1548.18
1642.5	9322.42
1647.7	15255.5
1648.4	6164.3
1650.1	7187.7
1666.4	1318.06
1674.8	4329.07
1684	7435.51
1686.1	8598.91
1709.9	3352.12
1710.7	2920
1814.6	1982.77
1855.7	3287.65
1869.3	19403.8
1890.7	4114.55
1899.3	5752.38
1928.8	5870.95
1946.1	9224.6
2001.9	5840.02
2121.4	12557.6
2122.1	30286
2123.1	7977.66
2124.1	3717.74
2150.5	2016.26
2157.7	3318.18
2169.2	3251.8
