# Supplementary material for: Robust metal ion-chelated polymer interfacial layer for ultraflexible non-fullerene organic solar cells
Source: Nat Commun. 2020 Sep 9;11:4508. doi: 10.1038/s41467-020-18373-0 (PMC7481191; doi:10.1038/s41467-020-18373-0)
Supplement: Supplementary file 7 — Source Data [file 41467_2020_18373_MOESM7_ESM.zip › Source Data/Figure S9b.xlsx]

## Sheet: Sheet1
Mass spectra of IT-4F with ethanol amine
m/z	Intensity (a.u.)
119	40020.8
121.3	36046.1
121.7	37857.8
122.4	18056.3
123.2	184450
124.3	10080.9
125.2	67253
128.1	12591.4
129.3	89935.5
130.3	5768.92
131.1	14422
132.4	9273.69
133	7613.31
135.3	208652
135.7	40264.4
137.3	86246.7
139.2	55627
141.5	5181.93
142.4	43655.9
143.1	16706.7
147	3735.76
149.2	338737
150.2	40984.7
151.3	37929.3
152.2	21911.9
153.1	55910.1
155.1	21985.3
156.5	87424.4
163.1	158013
163.8	21607.3
165.2	66915.2
166.1	4634.64
167.2	62609.3
169	26127.1
170.1	10636.8
171.1	57478.2
173.2	9554.8
174	23608.8
175.3	13160
177.2	188460
177.8	14181.1
179.1	15397.4
181.5	43226.1
181.8	6553.79
183.2	20705.4
185.4	28330.6
188.3	20087.5
190.1	88783.5
191.2	89071.5
192.2	11357.7
193.2	96262.1
195.4	35344.9
198.1	67090.5
202.1	6070.12
203.3	8027.11
204.1	17764.6
205.1	90382.1
206.3	10803.8
207.1	49753.9
208.2	15756.9
209.1	27254.7
210.1	18527.5
211.3	54802.4
212.3	72297.2
213.2	28843.9
217.3	33075.6
219.3	63073.2
220.4	35975.5
221.2	34802.2
222.1	19060.8
223.3	105039
226.5	102270
227.1	24450.5
228.2	3269.03
229.2	5572.79
230.6	14549.9
233.1	92143.2
233.6	20232.5
235.2	90455.4
237.3	172284
239.5	7699.78
240.4	120335
242.9	12601.9
245	51179.7
246.3	17026.1
247.3	63917.2
248.2	53507.7
249	9239.39
251.1	30437.9
252.9	32124.8
253.2	12936.2
254.4	190258
255.1	40722.4
256.1	20114.1
257.3	13378.4
259.1	19109.1
261.7	29209.2
262.3	11507.4
263.3	18572.3
264.3	31979
265.5	246857
267.1	32821.7
268.5	91557.4
269.6	8438.83
271.3	69287.2
271.8	47061.9
272.2	18948.2
273.3	33260
275.2	101150
279.2	69184.5
280.4	9443.49
281.8	69766
282.5	20326.8
283.4	29092.5
284.4	51950.6
285.4	63951.9
286.4	31744.3
287	4952
290.2	12979.7
293.3	77533.8
295	17681.4
296.5	62050.3
299.4	41911.1
301.3	76178.6
302.1	129090
303.5	1308130
304.5	378865
305.6	12823
310.3	58566.2
311	29586.8
312.5	100158
313.6	17540.7
316.9	111069
317.6	10800.7
319.8	51464.5
321.5	1446640
322.4	411257
322.7	33529.9
323.6	39041.1
324.5	32455.8
325.2	32834.9
326.7	14719.1
328.7	7410.85
330.1	6327.57
331.5	7951.85
333.1	38985.7
334.1	56966.8
335	3038.34
336.4	51907.3
338.5	2159430
339.4	709856
340.3	196033
340.7	112789
341.4	85037.4
342.4	22978.9
347.3	34175
349.6	66577.2
350.5	53810.1
351.5	22427.4
354.2	48874.6
355.1	28084.4
356.2	32252.7
356.9	15920.9
359.1	22997.6
360.7	5823.2
362.5	83466.8
364.4	4880.18
366.5	47455
367.5	14029.1
368.6	21027.3
371.1	7073.15
372.6	13663.6
376.3	5032.91
381.1	48087.3
382.5	3778.96
383.6	4680.26
385.6	8498.82
386.9	30646.2
391.3	14626.5
392.9	12748.5
395.2	6474.95
395.8	2763.55
397.3	35644.2
398.1	14925.5
401.1	47163
402.2	8142.46
405.6	3731.84
408.5	19516.4
410.5	5508.62
411.6	51014
412.5	79771.4
413.4	137009
415.2	294110
416.4	100282
417.4	55401.8
418.6	60113.5
419.4	6513.92
423	10230.2
425.5	42286.7
426.6	4875.29
427.4	5884.09
429.3	126111
429.9	28513.8
431.2	11017.1
432.3	26118.3
437.1	6365.86
440.2	68878.1
440.5	61599.6
441.5	18758.4
442.6	33543.7
446.8	11842.6
451.5	60987.3
453.1	7931.73
454.4	30960.4
458	42183.7
459.3	30597.7
461.8	20170
463.4	19360
464	8472.07
465.7	15577.1
466.5	2338.1
467.4	77497.2
468.5	10363.2
470.4	54235.8
483.1	44918.2
483.7	14925.6
491.6	33891.1
493.1	89395.2
495.5	69080.8
496.4	77324.6
497	4835.8
498.6	38573.7
501.7	5578.53
502.6	59451
503.3	11108.6
504.2	13028.2
506	14360.6
509.9	38505.8
510.6	3790.73
517.1	3633.3
519.2	20190.3
521.5	128223
523.4	35206.6
525	21452.7
526.7	72115.2
527.3	8200.6
528.1	16224.4
530.6	23795.8
533	11103.6
533.6	5948.68
534.7	52352
535.5	11987.4
536.3	53534.6
536.9	11961.5
538.4	5478.76
539.1	3186.2
540.1	12857.7
543.6	7254.2
544.5	6240.43
547.5	9631.84
548.8	30752.7
549.6	17798.6
551.9	71264.4
552.6	22095.6
562.3	41462.8
563.5	42774.5
564.6	35088.1
565.5	16748.9
568.4	50892.4
577.1	42548.8
577.8	44430
579.1	104410
579.8	32837.8
580.3	11630.6
581.3	6045.39
582.6	15989.1
583.7	4466.1
584.8	12118.9
589.1	16368.5
591.4	15698.9
591.8	1331.42
594.1	32481.9
594.8	21319.1
595.7	6513.91
597.7	9398.44
600.1	88631.5
601.3	97788.9
603.7	74516.7
605.4	61754.5
607.1	97626.9
607.6	18899.5
608.5	39242.8
609.3	31534.6
612	24576.1
613.5	20731.2
617.8	26043.8
618.5	10783.2
619.4	95281.9
619.8	8793.1
621	14100
622.2	53631
623.5	4847.02
625.5	39588.8
627.5	8289.67
629.3	4043.01
630.7	6365.82
632.4	11474.4
633.1	81007.8
636.4	23792.5
637.5	7397.06
639.3	18654.1
641.8	26563.3
642.3	16106.9
644.1	34128.8
647	48221.8
648.3	62013.7
648.8	15204.4
649.3	7468.86
655.9	44132.8
656.8	24869.7
657.8	48856.4
659.3	17195.3
661.8	25238
663.7	253518
664.8	137838
665.7	10004.5
667.3	26290.7
675	100906
675.8	145742
676.9	114497
679.6	49310.6
681.3	34977.2
682.4	27979.1
683.6	29066.1
684.6	17019.7
685.2	5072.76
686.8	14554.7
687.3	6593.32
689.4	30456.9
692.6	21763.3
693.9	21842.2
697.1	19690.6
698.6	12481.2
700.5	7341.25
702.1	11356.9
704	49893
709	14056.1
713.1	79690
713.7	5881.8
716.9	47672.1
719.3	8142.41
721.5	15242.1
722.6	17884.1
723.7	23969.1
725.3	19307
726.6	70175.5
726.9	13694.3
730.7	53760.2
732	43366.3
733.4	19760.8
736.3	14245.8
739.5	5094.47
741.1	75849.7
741.9	11506
742.9	68374.6
746.9	4128.28
748.9	39716.5
750.1	8180.32
750.8	5948.73
751.9	19690.4
752.9	32821.5
755	11332
756.6	62215.6
757.5	50299.9
758.2	16877.6
760.1	42124.8
761.8	21405.1
762.8	5070.27
765.4	8026.62
767	6045.58
767.9	32276.3
768.7	31547.7
769.5	20749.2
770.7	35689
773.1	43754.8
774.2	11537.1
775.9	63023.3
777.1	5075.71
777.7	5285.3
779.5	13872.8
781.6	36264.3
784.1	5482.37
785.6	27981.3
787.5	17942
788.3	11311
789.1	9030.84
789.9	13520.2
791.9	30105.3
793.7	26893.1
794	23818.6
794.9	16273.7
795.6	19697
797	4776.4
798.3	30622.1
802	74440.3
804.1	115215
804.9	126851
806.3	27407.6
807.8	7203.59
808.9	5701.2
809.7	8341.44
811.5	77990.5
812.5	10455.5
813.9	35217.2
815.1	46158
817.3	10387.6
819	8966.38
821	12383.1
821.9	56245.3
823.7	96773.5
825	55492.1
826	2870.48
829	58438.1
829.7	26004.6
830.8	12871.3
833	93180.4
833.5	55825.7
834.4	5655.32
835.5	55343.7
840.1	9013.33
844.2	28813.8
845	22651.4
846.8	4485.2
849.9	15818
850.5	6733.5
851.2	6958
855.9	27582
856.7	46212.2
858.1	17637.4
858.8	7026.15
861.7	66096
862.9	23391.8
864.1	78763.2
864.9	21995.6
866.5	27498
869.8	28483
873.6	29625.4
874.1	13289.5
875.6	15103.5
876.5	47355.4
877.3	37900.7
879.2	11458.2
880.1	37391.3
881.2	28921.3
882	21432.8
883.7	61346.1
885.1	89412.3
886.2	30062
886.9	54793.3
888	44284.4
889.8	13108.7
892.1	12584
893.7	12192.6
897.4	44481.9
899.9	53686.9
901.7	45908
902	5853.92
903.2	35132.2
905.5	69276.4
907.1	127091
908.3	4860.99
909.1	5921.83
913.7	44317.1
914.4	5424.5
917.3	32314.2
918.1	25033.5
918.8	29113.2
921.6	59916.3
922.6	19550.7
923	5385.13
925.4	13590
928.9	23774.2
931	9915.34
934.3	37412.5
937.1	25778.9
937.9	5770.41
939	21147.8
943.1	19542.4
945.3	26056.7
948.9	58706.9
950	118180
950.9	35965.4
951.6	5986.02
952.5	7995.66
953.3	6423.91
954.6	64996.6
961	14952.1
961.9	27543.4
963.7	41934.6
964.2	9702.69
966.2	20597.7
966.6	4470.35
968.2	13830
969.5	22349.4
972.7	109388
976.7	62302.5
978.5	32831.5
979.2	23316.4
980.4	24921.9
980.9	18053.9
981.8	15406.5
984.5	25237.9
985.4	35727.7
988.4	25546.9
989.3	42126.6
995.2	3980.3
996	8120.46
997.3	35494
998.5	51153
999.5	16748.9
1000.9	20072.5
1003.4	5047.34
1005.8	29589.6
1015.1	10859.7
1016.7	46805.6
1019.3	76179.1
1022	68123.1
1025.9	13700.5
1028.3	14808.7
1028.8	4548.49
1031.5	22517.5
1032	2435.11
1033.6	12646.6
1036.2	5478.77
1038.6	61833.9
1040.8	139216
1041.2	10979.7
1051.7	22714.4
1052.5	26319.7
1054.1	45893.7
1056.2	9813.46
1060.1	40582.6
1066.2	3922.6
1068.7	8882.66
1073.3	5751.89
1076.6	51939.1
1077.5	4660.42
1079	9474.85
1081.3	6810.24
1082.2	19098.2
1084.9	42709.9
1087	9734.38
1089.3	25812
1091.5	17125.7
1092.8	8026.69
1093.6	4878.81
1098.3	22570
1101.2	11298.6
1104.6	12181.1
1105.3	12433.8
1106.1	20460.7
1109	17947.4
1109.7	27867.6
1110.5	37160.5
1111.2	7402.13
1112.9	21467.1
1114.2	26734.1
1116.1	17941.8
1117	8385.6
1118.6	34383.4
1119.5	71453.3
1119.9	15558.4
1121.1	67181.5
1121.9	10538.7
1123.2	13535.5
1124.2	35741.6
1125.8	13846.7
1126.6	35255.5
1129.3	23687.8
1133.3	6479.92
1134.4	21237.5
1135.1	25352.8
1138.3	16021.8
1139	4736.8
1140	13063.2
1144.3	13880.8
1146.1	28337.2
1148.1	8111.95
1150.6	39589
1156.4	6924.86
1157.9	27262.1
1160.5	199546
1162.1	4273190
1162.9	3680750
1163.6	2119010
1164.7	886464
1165.2	4709110
1165.9	356857
1166.7	178289
1167.8	51243.1
1168.8	52018.9
1169.3	31530.2
1169.9	7020.15
1174.2	34287.3
1175.6	21842.9
1179.1	41281.1
1182.3	75263.4
1183	7846.9
1185.6	23793.1
1187.2	7751.87
1188.4	17625.9
1189.4	38088.6
1192.1	43093.2
1194	20451.5
1195	50163.6
1195.9	26674.9
1197.1	59277.1
1198.3	10702.8
1200	22163.3
1201.9	3181.39
1202.7	65903
1203.9	21098.2
1205.7	27122.6
1207.1	6746.62
1207.9	21993.6
1210.1	33739.3
1211.2	3445.09
1217	13028.6
1223.9	40956.8
1224.7	9846.33
1226.1	63334.2
1227.5	23984.5
1230.3	5336
1231	5710.08
1236.1	13340.4
1237.5	75144.5
1238.5	29824.3
1241.6	22672.3
1242.7	37931.8
1244.6	8473.07
1245.6	13927.6
1248.1	14323.4
1248.9	47375.2
1253.5	40565.1
1255.1	62173.3
1255.9	55762.5
1258.4	26945.6
1260.4	69245.7
1261.7	8753.66
1263.9	7391.31
1265.9	42725
1269.8	31950.7
1272.4	14480.2
1276.1	6700.69
1278.6	17942.4
1280.9	37602.4
1283.2	8261.99
1285.4	57920.4
1287.7	12988.6
1288.4	11104.5
1289.3	55776.8
1290.4	17747.2
1298.9	6783.05
1300.3	18779.6
1307.6	64567.3
1308.5	64530.9
1313.2	71862.1
1315.5	5235.04
1317.2	13261.8
1322.4	6090.7
1325.2	23976.5
1326.2	8581.09
1328.7	37774.2
1330.9	513029
1331.7	466823
1332.6	368654
1333.9	242113
1334.7	57191.4
1335.2	36916.8
1336	49179.6
1336.7	31483.1
1337.8	2988.65
1342.8	3984.84
1343.7	50657.3
1346	36469.5
1348	19963.9
1349.7	16765.6
1351.2	31690.6
1352.3	42544.9
1360.7	3595.04
1365.8	22499.7
1366.4	7037.67
1369.8	12799.5
1371.7	36904
1372.9	19109.2
1375.1	25909
1376.7	15395.9
1384.9	19830.3
1386.7	18748.7
1390.5	36602.3
1392.5	11188.6
1393.6	14008.2
1394.6	14513.3
1395.5	55491.9
1396.5	40565
1402.8	19313.9
1405.7	6514.35
1407.2	5938.27
1409.8	6295.78
1415.2	12619.3
1418.7	23255.5
1422.7	93764.1
1423.4	29365.6
1425	63214.9
1427.5	35694.5
1430.1	43480.7
1431.4	12688.9
1434.6	9327.29
1443	10807.8
1446.1	10511.7
1448.6	20618.5
1463.4	3984.83
1464.7	4988.88
1469.2	8717.63
1470.3	11896.6
1485.9	38758.9
1488.1	7275.03
1495.7	11898.2
1499.7	30234.4
1500.7	41076.2
1501.7	35532.5
1502.7	60742.7
1503.5	6090.32
1504.2	6429.07
1510.3	4863.11
1522.3	275735
1523.2	158686
1523.6	31668
1525.5	42236.6
1540.7	6359.8
1543.9	54646.7
1556.6	14795.1
1559.6	6936.65
1598.2	12350.5
1609.6	9915.81
1619.5	4594.42
1650.8	19307.4
1665	17155.9
1696.5	8735.14
1743.9	9601.04
1825.5	11992.3
2017.2	7571.59
2122.2	37139.9
2170.7	21615.5
